# Supplementary material for: Clinical characteristics of patients with tinnitus evaluated with the Tinnitus Sample Case History Questionnaire in Japan: A case series
Source: PLoS One. 2017 Aug 25;12(8):e0180609. doi: 10.1371/journal.pone.0180609 (PMC5571926; doi:10.1371/journal.pone.0180609)
Supplement: S1 Table — (XLSX) [file pone.0180609.s002.xlsx]

## Sheet: TSCHQalldata
hospita 1, university hospital; 2, general hospital; 3, ENT clinicl	Q1age (yo)	Q2gender 1, male; 2, female	Q3handedness 1, right; 2, left; 3, both	Q4Familyhistory 1, yes parents; 2, yes sibling; 3, yes child; 4, yes parent and child; 5, no; 6, other	Q5duration_month	Q6how_occured 1, gradual; 2, abrupt	Q7related_event 1, hearing change; 2, stress; 3, acoustic trauma; 4, head trauma; 5, whiplash; 6, other; 7, none	Q8pulsatile 1, yes coincide with pulse; 2, yes not match with pulse; 3, no	Q9location 1, right ear; 2, left ear; 3, both but left; 4, both but right; 5, symmetrical; 6, inside head; 6, other; 7, none	Q10manifestation 1, constant; 2, intermittent; 3, other	Q11fluctuant 1, yes; 2, no; 3, other	Q12VASloud	Q14tinnitus_sound 1, tone; 2, noise; 3, crikets; 4, other	Q15tinnitus_pitch 1, very high; 2, high; 3, medium; 4, low	Q16VAStime	Q17VASannoy	Q18undergo_treatment 1, no; 2, one; 3, some (2 to 5); 4, many	Q19maskability 1, yes; 2, no; 3, i don't know	Q20aggravated 1, yes; 2, no; 3, i don't know	Q21somatic 1, yes; 2, no; 3, i don't know	Q22nap 1, worse; 2, better; 3, no effect	Q23sleep 1, yes; 2, no; 3, i don't know	Q24stress 1, worse; 2, better; 3, no effect	Q25medication 1, yes; 2, no	Q26hearing_impairment 1, yes; 2, no	Q27hearing_aid 1, yes right; 2, yes left; 3, yes both; 4, no	Q28noise_intolerance 1, no; 2, hardly; 3, sometime; 4, oftem; 5, always	Q29hyperacusis 1, yes; 2, no	Q30headache 1, yes; 2, no	Q31vertigo_dizziness 1, yes; 2, no	Q32TMJ 1, yes; 2, no	Q33neck_pain 1, yes; 2, no	Q34other_pain 1, yes; 2, no	Q35psychiatric 1, yes; 2, no
2	23	1	1	#NULL!	0.7	2		3	4	1	1	40	4	4	60	60	1	1	3	1	#NULL!	3	#NULL!	#NULL!	#NULL!	4	1	3	1	2	1	2	2	2
2	82	1	1	5	0.43	1	2	2	3	1	2	3	4	4	100	#NULL!	#NULL!	#NULL!	#NULL!	#NULL!	#NULL!	#NULL!	#NULL!	#NULL!	#NULL!	#NULL!	#NULL!	#NULL!	#NULL!	#NULL!	#NULL!	#NULL!	#NULL!	#NULL!
1	27	2	1	5	6	2	2	3	2	2	1	20	4	4	20	10	3	1	2	2	3	1	1	#NULL!	2	4	3	2	2	2	2	2	2	1
2	71	1	1	5	0.2	1	1	#NULL!	2	1	1	10	4	4	80	80	2	1	3	2	2	3	#NULL!	#NULL!	1	4	3	1	2	2	2	1	2	2
3	27	1	2	5	0.7	2	1	3	2	1	1	5	4	4	20	10	1	1	2	#NULL!	3	3	3	#NULL!	1	4	1	2	1	2	2	2	2	2
2	80	2	1	5	60	2	6	3	2	2	2	20	4	4	30	20	3	2	2	2	2	2	3	#NULL!	2	4	1	2	2	2	2	2	2	2
2	34	2	1	5	0.1	1	2	2	1+6	1	2	50	4	4	100	100	1	2	1	2	3	2	3	#NULL!	1	4	4	1	2	2	2	2	2	2
2	50	2	1	5	72	1	2	1	1+6	1	1	50	4	4	100	1	2	3	2	2	3	2	3	#NULL!	2	4	1	2	2	2	2	2	2	2
2	64	2	1	5	1	1	1	3	1+2+6	#NULL!	2	1	4	4	100	50	1	1	1	2	2	2	1	#NULL!	1	1	1	1	1	1	2	1	1	2
2	58	1	1	5	10	1	6	1	1	2	1	30	4	4	5	5	2	3	3	2	3	3	1	#NULL!	1	4	1	2	2	1	2	1	1	2
2	50	2	1	5	#NULL!	1		2	1	1	2	#NULL!	4	4	#NULL!	30	1	1	2	2	3	#NULL!	#NULL!	#NULL!	2	4	1	3	2	2	#NULL!	2	2	2
2	38	1	3	5	1	2	2	2	1	2	1	70	4	4	20	10	1	2	3	2	3	3	1	#NULL!	2	4	1	2	1	1	1	1	2	2
2	50	1	1	5	14	1		3	1	1	1	20	4	4	80	10	2	2	2	2	3	3	3	#NULL!	1	4	1	2	2	2	2	2	2	2
3	80	2	1	5	24	1	6	3	7	2	2	60	3	4	50	40	1	1	1	2	3	1	3	#NULL!	1	3	1	2	2	1	2	2	2	2
2	69	1	1	5	1	1		#NULL!	7	2	2	10	3	4	70	30	1	3	3	2	3	3	3	2	2	4	1	1	2	1	2	2	2	1
2	52	2	1	5	24	2	2	2	6	1	2	30	3	4	100	100	1	1	2	2	3	2	3	#NULL!	1	4	2	2	1	1	2	1	2	2
2	63	1	1	6	12	1	7	3	5	3	2	1	3	4	25	1	1	3	3	1	2	3	3	1	1	4	3	2	2	2	2	1	2	2
3	80	2	1	5	0.03	1	2	3	3+6	1	2	10	3	4	#NULL!	#NULL!	1	2	2	2	3	2	#NULL!	#NULL!	2	4	1	2	2	2	2	2	2	2
2	65	2	1	5	14	1	6	3	3	1	1	#NULL!	3	4	100	#NULL!	2	1	3	2	3	3	#NULL!	2	1	4	1	2	2	2	2	2	2	2
2	46	2	1	5	12	2		3	2	1	2	1	3	4	100	50	2	1	2	2	3	2	3	#NULL!	2	4	2	2	1	1	2	1	2	2
3	61	1	1	2	120	1	2+5	1	2	1	1	50	3	4	100	40	3	1	3	2	2	1	1	#NULL!	#NULL!	4	1	2	1	1	2	2	1	2
2	69	2	1	5	#NULL!	2	2	3	2	2	2	20	3	4	50	10	2	1	2	2	2	3	2	#NULL!	2	4	1	2	2	1	2	1	2	2
2	69	2	1	5	120	2	2	3	2	2	2	20	3	4	50	10	2	1	2	2	2	3	2	#NULL!	2	4	1	2	2	1	2	1	2	2
1	59	1	1	5	240	1		3	1	1	2	80	3	4	100	100	1	1	2	2	3	2	2	#NULL!	2	4	1	2	2	2	2	2	2	2
2	75	2	1	5	3	2	6	3	1	1	2	#NULL!	3	4	100	25	1	1	2	2	3	3	3	#NULL!	1	4	1	2	2	2	2	1	2	2
2	74	2	2	5	6	1		1	1	1	2	100	3	4	100	100	2	1	2	2	3	3	1	#NULL!	1	4	3	3	2	2	2	2	2	2
3	86	1	1	5	120	1		3	1	1	2	30	3	4	100	0	1	3	2	2	3	2	3	#NULL!	1	4	3	2	2	1	2	2	2	2
3	81	2	1	5	360	1	5	3	1	1	2	40	3	4	100	10	1	#NULL!	2	2	3	2	3	#NULL!	2	2	1	2	2	1	2	2	1	2
2	77	2	1	5	9	#NULL!	6	#NULL!	1	#NULL!	#NULL!	#NULL!	3	4	10	10	1	#NULL!	2	2	3	3	3	#NULL!	2	4	1	#NULL!	2	1	2	2	#NULL!	2
2	43	1	1	5	#NULL!	1		2	1	1	1	30	3	4	30	30	1	2	2	2	3	3	3	#NULL!	2	4	1	2	1	2	2	2	2	2
3	76	2	1	5	600	1		#NULL!	1	1	1	#NULL!	3	4	30	30	#NULL!	3	1	#NULL!	1	1	1	#NULL!	1	4	3	2	2	2	2	2	2	1
2	62	1	1	5	0.13	2		3	1	1	1	50	3	4	100	60	2	2	1	2	3	2	3	2	1	4	1	2	2	2	2	2	2	2
2	56	1	1	5	1	2		3	1	1	2	10	3	4	25	20	1	3	2	2	3	3	3	#NULL!	2	4	1	3	2	2	2	1	1	2
2	64	2	1	5	18	1	2	1	1	1	1	50	3	4	25	25	2	3	3	2	1	1	1	#NULL!	2	4	2	3	1	1	2	1	2	2
3	80	2	1	5	#NULL!	1	2	3	1	2	2	1	3	4	20	20	1	2	3	1	3	2	1	#NULL!	1	4	1	2	1	1	1	1	2	2
3	77	1	1	5	21	1	1	2		2	1	100	3	4	50	50	1	2	2	1	3	2	3	#NULL!	1	4	2	1	1	1	1	1	2	2
2	68	2	1	2	#NULL!	2		1	5+6	1	#NULL!	100	2+3	4	100	#NULL!	1	1	3	2	3	1	2	#NULL!	1	4	1	2	2	2	2	1	2	2
2	76	1	1	5	72	1	6	#NULL!	5	2	1	30	2+3	4	70	80	2	1	3	2	2	1	3	#NULL!	1	4	3	2	2	2	2	2	2	2
2	57	1	1	6	#NULL!	2	7	3	2	1	1	40	2+3	4	25	0	2	2	3	2	3	3	3	#NULL!	2	4	1	3	2	2	2	2	2	1
3	47	2	1	5	36	1	1+2	2	7	1	1	30	2	4	20	50	1	3	1	2	3	3	1	#NULL!	2	4	2	2	2	1	2	1	2	2
3	65	2	1	5	#NULL!	1		1	7	1	2	50	2	4	20	10	#NULL!	1	3	2	3	3	3	#NULL!	2	4	1	2	2	2	1	1	2	2
3	74	2	1	5	12	2	6	3	6	1	1	50	2	4	100	20	1	3	2	2	3	2	1	#NULL!	2	2	1	2	2	1	2	2	1	2
3	76	2	1	2	360	2	3	3	6	2	2	10	2	4	30	10	2	1	2	2	3	2	1	#NULL!	2	2	1	2	2	1	1	2	1	2
3	69	2	1	#NULL!	720	2		3	6	1	1	#NULL!	2	4	70	#NULL!	1	1	3	2	3	3	#NULL!	#NULL!	1	4	1	2	2	2	2	2	2	2
3	37	1	1	5	0.33	1		#NULL!	5	2	1	15	2	4	90	90	2	2	3	1	2	1	1	#NULL!	2	4	1	2	1	1	2	1	2	2
2	49	2	1	5	4	1	6	3	4	1	1	60	2	4	25	30	3	2	1	2	3	1	1	#NULL!	2	4	4	2	1	1	2	1	1	2
3	65	1	1	5	2	2	6	3	4	1	2	1	2	4	25	50	1	2	2	1	3	2	3	#NULL!	1	4	3	2	1	1	2	2	1	2
3	79	2	1	5	24	2		1	4	2	2	30	2	4	25	25	1	2	2	2	3	2	3	1	2	4	1	2	1	2	2	1	2	2
2	69	2	1	5	#NULL!	1	1	2	4	1	1	50	2	4	25	20	3	1	1	2	3	1	1	#NULL!	2	4	3	3	2	1	2	1	1	2
2	62	2	1	1	1	2	6	1	4	2	1	70	2	4	50	40	1	2	3	1	3	3	1	#NULL!	1	4	2	2	2	2	2	2	2	2
2	68	1	1	5	3	2	1	3	3+6	2	1	1	2	4	1	1	1	3	2	2	3	3	3	2	2	4	1	2	2	2	1	2	2	2
2	77	2	1	5	120	2		#NULL!	3+6	1	2	80	2	4	100	80	3	1	2	2	3	2	3	#NULL!	1	4	1	2	2	2	#NULL!	2	2	2
2	82	1	1	5	36	2		3	3	2	#NULL!	0	2	4	25	20	1	2	2	1	3	1	#NULL!	#NULL!	1	4	1	2	2	2	2	2	2	1
3	79	2	1	5	36	1	3	3	3	2	1	30	2	4	10	#NULL!	3	3	1	1	3	3	1	#NULL!	2	4	1	2	2	2	2	2	1	1
3	83	2	1	5	1	1	1	3	2+6	1	1	30	2	4	100	50	2	3	3	2	3	2	3	#NULL!	#NULL!	4	2	2	2	2	2	2	2	1
1	50	1	1	#NULL!	5	1	1	1	2	1	1	50	2	4	50	30	3	2	1	2	2	1	1	#NULL!	1	4	4	1	2	1	1	2	2	2
2	25	2	1	5	0.33	1	1	3	2	1	2	40	2	4	100	40	1	3	2	2	3	#NULL!	1	#NULL!	1	4	1	2	2	1	2	2	2	2
2	44	1	1	5	1	1	1	3	2	2	1	50	2	4	50	50	2	3	3	2	#NULL!	3	1	#NULL!	1	4	2	3	2	1	2	2	2	2
1	20	2	1	5	1	2		3	2	1	2	10	2	4	5	5	1	3	3	2	#NULL!	3	3	#NULL!	2	4	1	3	1	1	2	2	2	2
2	24	1	1	5	0.17	1	2	3	2	1	2	50	2	4	70	80	2	1	3	2	#NULL!	3	1	#NULL!	1	4	1	3	2	2	2	2	2	2
2	54	2	1	1	180	1	2	3	2	1	1	100	2	4	100	90	2	3	1	2	3	3	1	#NULL!	1	4	1	1	1	1	2	2	2	2
2	73	2	1	5	#NULL!	2	3	3	2	3	2	40	2	4	80	40	#NULL!	3	2	2	3	3	3	#NULL!	1	4	1	2	2	1	1	1	2	2
1	88	2	1	1	2	1	2	1	2	1	1	50	2	4	100	100	1	1	3	1	#NULL!	2	3	#NULL!	1	4	1	2	2	2	2	2	2	2
2	81	1	1	5	120	2	5	3	2	1	1	50	2	4	100	30	1	1	2	2	3	2	1	2	1	1	1	2	2	2	2	2	1	2
3	67	2	1	5	8	2		3	2	1	2	60	2	4	25	0	1	2	2	2	3	2	3	1	2	4	1	2	2	1	2	2	2	2
3	27	2	1	2	0.23	1		2	2	2	2	80	2	4	100	100	1	2	3	2	3	3	#NULL!	#NULL!	1	4	1	2	2	2	2	2	2	2
3	32	2	1	1	#NULL!	2	6	3	2	2	1	80	2	4	20	30	2	2	1	1	3	3	1	#NULL!	1	4	4	1	1	1	2	1	1	1
1	38	1	1	#NULL!	36	2	6	1	1	2	1	30	2	4	25	20	2	1	2	2	3	3	3	#NULL!	2	1	2	2	1	1	1	2	2	1
2	76	1	1	5	24	1		3	1	1	2	1	2	4	100	0	#NULL!	1	3	1	3	3	3	#NULL!	1	4	1	2	2	2	2	2	2	2
2	45	1	1	5	#NULL!	1	1	3	1	2	#NULL!	30	2	4	30	20	2	3	3	2	3	3	#NULL!	#NULL!	1	4	#NULL!	3	2	1	2	2	2	2
1	64	2	1	2	48	2	2	1	1	1	1	40	2	4	100	50	3	1	1	2	3	2	1	#NULL!	1	4	#NULL!	1	1	1	1	1	2	1
3	40	2	1	4	0.23	2		2	1	1	2	100	2	4	#NULL!	100	2	1	3	#NULL!	3	3	#NULL!	#NULL!	1	4	2	3	2	1	2	2	1	2
2	34	2	1	2	48	2	2	1	1	1	2	95	2	4	100	100	3	2	3	1	3	2	1	2	1	4	1	2	1	2	1	2	1	1
3	67	2	1	5	0.5	1	2	3	1	2	2	1	2	4	25	25	1	1	2	2	3	2	2	#NULL!	2	4	1	2	#NULL!	2	2	2	2	2
2	43	2	1	5	1	1	6	3	1	1	2	50	2	4	90	90	2	2	2	2	3	3	3	1	1	4	3	1	2	2	2	1	1	2
2	15	2	2	5	36	2		3	1	1	1	#NULL!	2	4	#NULL!	#NULL!	3	1	1	2	3	3	1	#NULL!	2	4	1	1	2	2	2	2	2	2
2	32	2	1	5	0.5	1	1+2	1	1	2	1	40	2	4	25	40	1	2	1	2	3	3	1	#NULL!	1	4	1	2	1	1	2	1	2	2
2	86	1	1	5	#NULL!	#NULL!	6	3	1	#NULL!	1	#NULL!	2	4	100	50	1	3	3	2	3	1	3	#NULL!	2	4	1	2	2	2	2	2	2	2
2	86	1	1	5	#NULL!	#NULL!	6	3	1	#NULL!	1	#NULL!	2	4	100	50	1	3	3	2	3	1	3	#NULL!	2	4	1	2	2	2	2	2	2	2
1	52	2	1	5	19	1		3	2+6	3	1	50	1+2	4	50	50	#NULL!	2	1	2	1	1	#NULL!	#NULL!	1	4	1	1	2	2	2	2	2	2
3	76	1	1	5	1	2		3	5	1	1	1	1	4	25	25	1	3	3	2	2	3	3	#NULL!	1	4	1	2	2	2	2	2	2	2
3	41	2	1	#NULL!	360	1	2	3	5	2	1	1	1	4	25	3	1	3	3	2	3	3	1	#NULL!	#NULL!	#NULL!	#NULL!	#NULL!	#NULL!	#NULL!	#NULL!	#NULL!	#NULL!	#NULL!
2	80	1	1	5	24	1	1	3	5	1	2	30	1	4	25	20	1	2	2	2	2	1	3	#NULL!	2	4	3	2	1	1	2	1	1	1
2	82	1	1	5	0.5	1	1	3	5	1	1	30	1	4	25	10	1	3	3	1	#NULL!	3	3	#NULL!	2	2	1	2	2	1	#NULL!	1	1	2
2	82	1	1	5	#NULL!	3	1	3	5	1	1	30	1	4	25	10	1	3	3	1	#NULL!	3	3	#NULL!	2	2	1	2	2	1	#NULL!	1	#NULL!	2
3	24	2	1	5	3	1	2	3	3	2	1	30	1	4	25	25	1	3	3	2	3	3	1	#NULL!	2	4	1	1	2	2	#NULL!	1	2	2
2	72	2	1	5	0.5	2	7	3	2	2	2	30	1	4	30	10	1	1	2	2	3	3	3	2	2	4	1	2	2	1	2	1	2	2
3	91	1	1	5	10	1	7	2	2	1	2	1	1	4	25	#NULL!	#NULL!	1	2	2	3	1	3	#NULL!	2	4	1	2	2	2	2	2	2	2
2	79	2	1	5	6	1	1	1	2	2	1	1	1	4	25	100	1	1	3	2	3	3	1	#NULL!	2	4	1	3	2	1	2	1	2	1
2	54	2	1	#NULL!	#NULL!	#NULL!		3	2	#NULL!	2	1	1	4	25	10	1	1	2	2	3	3	3	#NULL!	2	4	1	2	2	2	2	2	2	1
3	71	2	1	4	240	1	6	1	2	2	2	80	1	4	0	0	3	#NULL!	2	2	3	2	3	#NULL!	1	4	1	2	2	2	2	1	1	2
2	68	1	1	5	0.03	1	1	3	1	1	2	40	1	4	100	50	1	1	2	2	3	2	3	2	1	4	1	2	2	2	1	2	1	2
3	77	1	1	5	12	1	1	3	1	1	2	40	1	4	100	100	1	3	3	2	3	3	3	1	2	3	1	2	2	2	1	#NULL!	2	2
3	80	2	3	2	72	2	1+2	3	1	2	2	5	1	4	25	#NULL!	3	2	2	2	3	3	2	#NULL!	1	4	1	2	2	2	2	2	2	2
2	63	2	1	5	60	2	2	3	4	1	1	1		4	90	50	#NULL!	2	1	2	3	3	3	#NULL!	1	4	3	#NULL!	2	2	2	2	2	2
3	74	1	1	5	0.7	1		2	3	2	1	60		4	25	25	1	1	2	2	3	2	3	#NULL!	2	4	3	2	2	2	2	2	2	2
2	61	2	1	#NULL!	1	1	2	1	2	2	2	20		4	20	20	2	3	2	1	3	3	#NULL!	#NULL!	2	4	#NULL!	#NULL!	#NULL!	#NULL!	#NULL!	#NULL!	#NULL!	#NULL!
3	65	2	1	6	12	2		1	2	1	1	#NULL!		4	#NULL!	20	1	1	3	2	3	2	#NULL!	#NULL!	1	4	#NULL!	2	2	2	2	1	2	2
2	29	2	1	5	6	1		3	1	1	2	1		4	1	1	1	1	3	1	3	2	3	#NULL!	2	4	1	2	2	2	2	2	2	2
2	29	2	1	5	0.23	2	2	2	1	2	1	30		4	25	5	1	3	2	2	3	3	1	#NULL!	2	4	1	2	1	2	2	1	2	2
3	71	2	1	5	180	2	2	3	1	1	2	1		4	25	1	1	1	2	2	3	3	3	#NULL!	2	4	1	2	2	2	2	2	2	2
2	74	1	1	5	360	#NULL!		#NULL!		#NULL!	#NULL!	#NULL!		4	10	#NULL!	#NULL!	3	3	2	#NULL!	2	3	#NULL!	#NULL!	#NULL!	#NULL!	#NULL!	#NULL!	#NULL!	#NULL!	#NULL!	#NULL!	#NULL!
2	73	1	1	5	#NULL!	2		#NULL!		#NULL!	#NULL!	#NULL!		4	#NULL!	#NULL!	#NULL!	#NULL!	2	#NULL!	3	2	3	#NULL!	#NULL!	4	1	2	2	2	2	2	2	2
2	36	2	1	5	12	#NULL!	1+4	1	2	1	1	30	4	3+4	60	30	1	2	3	1	3	3	3	#NULL!	1	4	3	2	2	2	1	1	2	2
2	54	2	1	1	3	1	6	3	4	1	1	50	3	3+4	100	50	2	1	2	2	#NULL!	3	3	#NULL!	1	4	1	2	2	2	1	1	2	2
2	70	2	1	5	15	1	4	3	1+6	1	1	80	2+3	3+4	100	80	2	2	1	2	3	2	1	#NULL!	1	4	1	2	2	1	2	1	1	2
2	24	2	1	5	0.23	1	1+2	2	2	2	1	60	2	3+4	70	70	2	1	2	1	3	3	1	1	1	4	2	2	1	1	2	2	2	2
1	62	2	1	5	36	3	1+2	#NULL!	1+2+6	1	1	100	2	3+4	100	100	3	2	3	2	2	3	3	#NULL!	1	4	1	3	1	2	2	2	2	2
2	18	2	1	5	36	2	1+2	2	1	1	1	80	2	3+4	50	20	1	1	3	2	#NULL!	3	#NULL!	#NULL!	1	3	1	2	2	2	2	2	2	2
2	70	1	1	1	0.5	1	1	3	1	1	2	20	2	3+4	15	15	1	1	2	2	3	2	3	#NULL!	1	4	1	2	2	2	2	2	2	2
1	70	2	1	5	120	1	1	2	1	1	1	50	2	3+4	100	100	3	3	2	2	3	3	1	#NULL!	1	4	1	2	2	2	2	2	2	2
1	66	2	1	5	24	1	1	1	5	2	1	50	1+2+3	3+4	25	20	#NULL!	1	2	2	2	1	1	#NULL!	1	4	1	2	2	2	1	1	1	2
2	66	2	1	1	60	2		3	6	1	2	30	4	3	25	0	1	1	2	2	#NULL!	3	3	#NULL!	2	4	1	2	2	2	1	2	2	2
2	59	1	1	5	0.17	1	1	3	2	3	1	25	4	3	10	1	1	3	3	2	3	2	1	#NULL!	1	4	1	2	2	2	2	2	2	2
2	61	2	1	5	96	1	6	3	2	1	2	#NULL!	4	3	#NULL!	#NULL!	1	2	2	2	3	3	1	#NULL!	2	4	1	2	2	2	2	2	2	2
2	44	1	1	5	0.3	2	1	3	2	1	2	70	4	3	80	70	2	3	3	2	3	3	1	#NULL!	1	4	2	3	2	2	2	2	2	2
3	57	2	1	5	60	1		3	2	1	1	60	4	3	20	20	2	1	2	2	3	3	2	#NULL!	1	4	2	3	2	2	2	2	2	2
2	67	1	1	5	24	3		3	2	3	1	50	4	3	40	40	1	1	2	2	1	3	1	#NULL!	2	4	3	3	2	2	2	2	2	2
2	67	2	1	5	3	2	6	2	2	1	1	100	4	3	50	50	2	2	2	1	3	2	3	#NULL!	1	4	1	2	2	1	2	2	2	2
1	81	1	1	#NULL!	48	1	6	#NULL!	1	1	1	50	4	3	100	50	1	3	3	2	3	2	3	#NULL!	1	4	#NULL!	2	2	2	2	2	1	2
2	68	1	1	5	24	1		2	1	1	1	50	4	3	100	100	2	1	1	2	3	3	3	#NULL!	1	4	2	1	2	2	1	2	2	2
1	71	2	2	5	120	1		1	6	1	1	70	3	3	100	70	2	1	2	2	3	3	3	#NULL!	1	4	1	2	2	2	2	2	2	2
2	57	1	2	5	24	2	1	3	6	1	2	50	3	3	100	100	1	1	3	2	3	3	3	2	2	4	1	2	2	2	1	2	2	2
2	58	2	1	1	96	1	2	3	6	1	1	20	3	3	10	0	1	3	3	2	3	3	3	#NULL!	2	4	2	2	2	2	2	2	2	2
1	65	1	#NULL!	#NULL!	600	2		2	6	1	2	#NULL!	3	3	100	70	1	1	3	2	3	3	3	#NULL!	2	4	1	3	1	2	2	1	2	1
1	80	1	3	6	6	2		3	6	1	2	1	3	3	25	1	1	3	2	2	3	2	3	2	2	4	1	2	2	2	2	1	2	2
2	65	1	1	5	72	1		3	6	1	1	50	3	3	100	50	2	2	3	2	2	3	#NULL!	#NULL!	2	4	1	2	2	2	2	2	2	2
2	71	1	1	5	36	2	1+4	#NULL!	6	1	1	100	3	3	100	100	1	3	3	1	2	3	1	#NULL!	1	2	2	1	1	1	2	1	1	2
2	63	1	3	5	36	2	1	3	6	1	1	30	3	3	40	30	1	1	2	2	3	2	3	#NULL!	2	4	1	2	2	1	2	2	1	2
2	83	1	1	5	2	1	2	1	6	1	2	80	3	3	100	80	2	2	2	2	3	#NULL!	1	#NULL!	2	4	3	1	2	2	2	2	2	1
2	68	2	1	5	108	2	2	#NULL!	5+6	1	1	50	3	3	100	70	2	1	3	2	3	1	1	#NULL!	1	4	2	3	2	2	2	2	2	2
1	65	2	1	5	6	1	6	3	5+6	1	1	70	3	3	100	70	2	1	2	2	1	3	#NULL!	#NULL!	2	4	1	2	2	2	#NULL!	1	#NULL!	2
3	70	1	3	5	36	1		#NULL!	5+6	2	1	50	3	3	25	#NULL!	2	3	3	2	3	3	3	#NULL!	2	4	1	2	2	2	2	2	2	2
2	72	2	1	5	240	#NULL!		2	5	1	#NULL!	100	3	3	100	80	1	3	2	2	3	3	3	#NULL!	1	2	1	2	2	1	1	1	2	2
2	63	1	1	5	12	2		3	5	1	2	60	3	3	100	80	1	3	2	2	3	2	3	#NULL!	1	4	1	2	1	1	2	2	2	2
2	71	2	1	#NULL!	24	3		3	5	1	2	100	3	3	50	50	1	1	3	2	3	3	#NULL!	#NULL!	2	4	2	2	2	2	2	2	2	2
2	62	1	1	#NULL!	72	2	1	2	5	1	1	40	3	3	25	30	1	1	2	1	3	3	2	#NULL!	1	4	1	2	2	1	2	1	2	1
2	65	1	1	5	72	1	2	1	5	1	1	100	3	3	40	40	1	1	2	2	3	2	3	#NULL!	2	4	1	2	2	2	2	2	2	2
2	63	1	1	5	24	1	6	3	5	1	2	30	3	3	100	10	1	3	2	2	3	2	3	#NULL!	2	4	2	2	2	2	2	2	2	2
2	57	1	1	1	12	1	2	3	5	1	1	70	3	3	100	80	1	1	3	1	1	1	1	2	2	4	2	2	1	2	1	1	2	2
2	61	1	1	5	120	2	1	3	5	1	2	10	3	3	10	10	1	1	2	2	3	3	3	#NULL!	2	4	1	2	2	1	2	1	2	2
3	72	2	3	5	240	2		3	5	1	1	60	3	3	80	50	3	1	1	1	3	1	1	#NULL!	1	4	3	2	2	2	2	2	1	2
2	63	1	1	5	180	2		3	5	1	1	50	3	3	80	20	2	3	2	2	3	2	3	#NULL!	1	4	1	2	2	1	2	2	2	2
2	63	1	1	5	36	2		3	5	1	1	50	3	3	80	20	2	3	2	2	3	2	3	#NULL!	1	4	1	2	2	1	2	2	2	2
1	70	2	1	2	36	2	1+2	3	4	2	1	50	3	3	25	25	3	1	3	2	2	3	1	#NULL!	1	4	1	2	2	2	2	2	2	2
2	22	2	1	5	36	2	2	3	4	1	2	50	3	3	25	25	1	1	2	2	3	2	1	#NULL!	2	4	3	1	1	2	2	2	2	2
2	72	2	1	6	48	2	6	1	4	1	2	70	3	3	100	100	2	1	3	2	3	2	3	#NULL!	1	1	1	2	2	2	2	2	2	2
3	72	1	1	5	156	2	1	3	4	2	1	80	3	3	70	50	2	1	2	2	3	2	3	#NULL!	1	4	1	2	2	2	2	1	1	2
2	74	2	1	5	240	2	2	1	4	1	1	1	3	3	25	25	1	3	2	1	3	3	3	#NULL!	2	4	4	3	1	1	2	1	1	2
3	68	2	1	5	#NULL!	2	2	3	4	1	2	30	3	3	25	25	1	1	2	2	#NULL!	3	#NULL!	#NULL!	2	4	2	3	1	1	2	2	2	2
3	38	2	1	5	1	2	1	3	4	1	1	80	3	3	80	20	1	1	2	2	3	3	3	#NULL!	1	4	1	2	2	2	2	2	2	2
2	77	2	1	6	#NULL!	1	3	1	4	1	1	50	3	3	70	70	2	1	1	2	3	3	1	#NULL!	1	4	4	3	2	1	2	1	1	2
2	79	2	1	5	480	2		3	4	1	1	30	3	3	100	80	3	1	1	2	3	1	1	#NULL!	1	4	1	2	1	1	1	2	1	2
2	64	2	1	5	60	1	6	3	3+6	1	1	50	3	3	100	40	2	1	1	2	3	3	1	#NULL!	1	4	3	1	1	1	2	1	1	2
2	79	1	1	2	240	2	6	#NULL!	3	1	2	1	3	3	100	10	1	2	2	2	3	2	3	#NULL!	2	4	1	2	2	2	2	2	2	2
2	49	1	1	5	36	2	1	3	3	2	1	40	3	3	3	3	1	1	2	2	3	2	3	#NULL!	2	4	1	2	1	1	1	1	1	2
1	66	2	1	5	1	1		3	2+6	1	2	#NULL!	3	3	50	50	#NULL!	1	3	2	3	3	#NULL!	#NULL!	1	4	3	2	2	2	#NULL!	2	2	2
2	76	2	1	5	12	2	6	3	2	1	2	1	3	3	100	#NULL!	2	1	2	2	3	2	3	#NULL!	2	4	1	2	2	1	2	2	2	2
2	62	2	1	1	5	2	2	3	2	2	2	1	3	3	10	10	1	1	1	2	3	1	3	#NULL!	2	4	1	2	2	2	2	1	2	2
2	63	1	2	5	2	1	1	3	2	1	2	50	3	3	100	90	#NULL!	3	3	2	3	2	3	#NULL!	1	4	5	1	2	1	2	1	1	1
2	66	1	1	#NULL!	2	2	7	1	2	2	1	50	3	3	25	25	1	3	3	#NULL!	#NULL!	2	3	#NULL!	1	4	1	2	2	1	2	2	2	2
2	76	2	1	5	0.7	1		#NULL!	2	1	2	1	3	3	#NULL!	#NULL!	2	2	2	2	3	2	3	#NULL!	2	4	2	2	1	2	1	1	2	2
2	78	1	1	#NULL!	480	2	5	3	2	1	1	70	3	3	90	90	1	3	3	2	3	2	3	#NULL!	2	4	3	2	2	2	2	2	2	2
3	62	2	1	1	84	2	6	3	2	1	1	60	3	3	100	100	1	3	1	2	3	3	3	#NULL!	2	4	1	2	2	1	2	1	1	2
3	79	1	1	5	60	2	6	3	2	1	1	70	3	3	100	20	1	3	2	2	3	1	3	#NULL!	2	4	1	2	2	1	2	2	1	2
3	60	2	1	1	60	2	6	#NULL!	2	1	1	1	3	3	50	25	3	1	2	2	3	2	#NULL!	#NULL!	#NULL!	4	3	1	2	2	2	1	2	2
3	62	2	1	1	24	2	2	1	2	1	2	50	3	3	50	50	2	1	3	2	3	3	3	#NULL!	2	4	3	2	2	2	2	1	2	2
3	64	1	1	5	4	2	1	1	2	1	1	20	3	3	25	25	2	1	2	1	3	3	3	#NULL!	1	4	1	2	2	2	2	2	2	2
2	64	2	1	5	96	1	1	1	2	2	1	#NULL!	3	3	20	15	2	1	3	2	3	3	3	#NULL!	1	4	2	1	2	1	2	2	2	2
2	61	2	1	5	96	1	2	3	2	1	2	20	3	3	100	0	1	1	3	2	3	3	1	#NULL!	1	4	4	1	2	2	1	1	1	2
3	69	2	1	5	60	1	2	1	2	1	1	#NULL!	3	3	25	20	2	1	2	1	#NULL!	1	1	#NULL!	#NULL!	4	2	2	1	2	2	2	2	2
2	77	1	1	5	204	2	1	1	2	1	2	100	3	3	50	50	2	3	3	2	3	3	3	#NULL!	1	4	1	2	2	1	2	2	2	2
2	73	1	1	5	120	2	1	#NULL!	2	1	1	1	3	3	25	50	#NULL!	3	2	2	2	3	3	#NULL!	2	4	1	2	2	2	2	2	2	2
2	75	2	1	5	#NULL!	2	2	3	2	1	2	70	3	3	100	50	3	2	2	2	3	2	3	#NULL!	1	4	1	1	1	1	2	1	1	2
3	70	2	1	2	24	2		2	2	1	2	70	3	3	50	0	1	2	2	2	3	2	3	#NULL!	1	4	1	2	2	2	1	2	2	2
3	60	2	1	5	#NULL!	2	2	3	2	1	2	30	3	3	100	50	1	1	2	2	3	3	#NULL!	#NULL!	2	4	3	2	1	2	2	2	2	2
3	71	1	1	5	#NULL!	2		2	1+6	1	2	50	3	3	100	70	2	1	2	2	3	3	3	#NULL!	2	4	1	2	1	2	2	1	#NULL!	2
2	74	2	1	2	120	2	2	#NULL!	1+2+3	1	2	#NULL!	3	3	100	100	2	3	1	2	#NULL!	1	1	#NULL!	2	4	3	3	1	1	#NULL!	1	1	2
2	91	2	1	5	276	2	6	3	1	2	2	70	3	3	25	#NULL!	2	2	1	2	3	1	3	#NULL!	1	4	1	2	1	1	2	2	1	2
3	69	1	1	5	96	2	2	2	1	2	2	50	3	3	20	0	3	1	2	2	3	3	3	#NULL!	1	4	3	2	2	2	2	2	2	2
3	61	1	1	5	12	1	2	1	1	1	1	80	3	3	100	0	2	1	2	2	3	2	1	#NULL!	2	4	1	2	2	2	2	2	1	2
1	70	1	1	6	10	1	7	3	1	1	2	80	3	3	60	30	3	1	3	2	3	3	1	#NULL!	2	4	1	2	2	2	2	2	2	2
3	71	2	1	2	#NULL!	2	6	2	1	1	2	40	3	3	25	10	1	2	2	2	3	2	3	#NULL!	#NULL!	4	1	2	2	2	2	1	1	2
3	77	2	1	5	3	2		#NULL!	1	2	1	1	3	3	25	25	1	2	2	2	3	2	2	#NULL!	2	4	1	2	1	2	2	1	#NULL!	2
3	72	1	1	5	1	1		#NULL!	1	2	1	#NULL!	3	3	50	25	1	3	1	2	2	3	2	#NULL!	1	4	3	3	1	2	2	1	2	2
3	70	1	1	5	120	1	3	3	1	2	2	50	3	3	50	1	3	2	2	2	3	2	1	#NULL!	2	4	1	2	2	2	2	2	2	2
3	82	2	1	5	360	1	2	3	1	1	2	10	3	3	100	1	3	2	2	2	3	3	1	#NULL!	2	2	1	2	2	1	1	1	2	2
2	74	1	1	5	120	2	1	3	1	2	1	100	3	3	50	50	2	2	2	2	3	2	1	#NULL!	1	4	1	2	2	2	2	2	2	2
2	60	2	1	5	11	1	6	3	1	1	2	30	3	3	100	0	1	1	2	2	3	2	#NULL!	#NULL!	2	4	1	2	2	2	2	2	2	2
2	67	2	1	5	24	2	6	2	5	1	1	#NULL!	2+3	3	50	50	1	3	3	2	3	3	3	#NULL!	1	4	#NULL!	2	2	2	2	#NULL!	#NULL!	2
2	70	1	1	5	48	2	6	2	4+6	1	1	100	2+3	3	100	100	1	1	2	2	3	3	1	#NULL!	#NULL!	2	1	3	1	1	#NULL!	2	2	2
2	78	2	3	5	1	1	6	2	4	1	2	70	2+3	3	100	100	1	3	3	2	3	3	3	#NULL!	1	4	1	1	2	1	2	2	2	2
1	81	2	1	5	108	1	2	3	1+6	2	1	90	2+3	3	90	80	4	2	1	1	1	3	1	#NULL!	1	4	1	3	1	1	1	1	2	2
2	54	1	1	5	1	1	7	3	7	2	1	1	2	3	25	30	1	3	2	2	3	2	3	#NULL!	2	4	1	3	2	2	2	2	2	2
2	87	1	1	5	1	2	3	2	6	2	2	100	2	3	100	80	1	2	3	1	3	1	1	#NULL!	2	4	3	1	2	1	2	2	#NULL!	2
2	76	1	1	5	36	1	4	3	6	1	2	40	2	3	80	40	1	3	3	2	3	3	3	#NULL!	1	4	1	1	1	2	2	1	2	2
2	76	1	1	5	0.03	1	4	3	6	1	2	40	2	3	80	40	1	3	3	2	3	3	3	#NULL!	1	4	1	1	1	2	2	1	2	2
2	72	2	3	5	8	2	1+2	1	6	1	1	100	2	3	100	100	4	1	1	2	#NULL!	1	1	#NULL!	1	3	3	3	2	1	2	2	2	2
2	63	2	1	5	#NULL!	1	2	3	5+6	2	1	50	2	3	90	50	1	3	1	1	2	3	3	#NULL!	2	4	#NULL!	3	1	1	2	2	1	2
2	63	2	1	5	252	1	2	3	5+6	2	1	50	2	3	90	50	1	3	1	1	2	3	#NULL!	#NULL!	2	4	#NULL!	3	1	1	2	2	1	2
1	78	1	1	5	36	2		3	5	1	1	80	2	3	25	0	1	3	3	2	3	2	3	#NULL!	2	4	1	2	1	1	2	1	2	2
1	76	2	1	2	120	1	1	2	4	1	1	100	2	3	80	90	3	3	2	2	3	1	3	#NULL!	1	1	1	2	2	2	2	2	2	2
2	81	2	1	5	600	2	6	#NULL!	4	3	3	15	2	3	25	25	3	1	2	1	#NULL!	2	1	2	1	4	1	2	2	1	1	1	2	2
2	74	2	1	5	12	1	7	3	4	1	2	50	2	3	80	80	1	3	3	2	3	3	1	#NULL!	1	4	1	2	1	1	1	1	2	2
1	55	2	1	5	300	2	1	1	4	1	2	90	2	3	100	30	3	1	3	#NULL!	3	2	3	#NULL!	1	1	1	2	2	2	2	2	2	2
3	43	2	1	5	0.1	1	2	3	4	1	2	50	2	3	75	50	1	2	3	2	2	1	1	#NULL!	1	4	1	2	1	2	2	1	2	1
3	79	2	1	2	72	2		3	4	1	2	60	2	3	100	70	1	1	2	2	#NULL!	#NULL!	3	1	2	4	1	3	2	1	2	1	1	2
2	79	2	1	5	1	1	2	1	4	1	1	100	2	3	100	100	1	2	3	1	3	3	1	1	1	4	5	1	2	2	2	1	1	1
2	79	2	1	5	1	1	2	1	4	1	1	100	2	3	100	100	1	2	3	1	3	3	1	1	1	4	5	1	2	2	2	1	1	1
2	29	2	1	5	31	2	1+2	2	3+6	1	1	80	2	3	80	80	3	1	1	2	#NULL!	3	1	2	2	4	1	2	2	2	1	2	2	2
2	78	2	3	5	36	2	1+2	2	3+6	1	1	60	2	3	25	10	1	3	3	1	3	3	3	2	1	1	2	2	1	2	1	1	1	2
2	51	1	1	5	2	2	2	2	3	2	1	50	2	3	50	50	1	3	1	2	2	1	1	2	2	4	3	1	1	1	2	2	1	2
2	#NULL!	2	1	5	7	1	2	2	3	2	2	100	2	3	80	100	3	3	1	2	2	1	1	#NULL!	2	4	2	2	2	2	2	2	2	2
1	44	2	1	2	10	2	2	2	3	1	1	80	2	3	100	100	3	1	2	2	3	2	1	#NULL!	1	4	3	2	1	1	2	2	1	1
2	70	1	2	5	36	1	7	1	3	1	2	100	2	3	100	100	1	3	2	2	3	3	3	#NULL!	1	4	1	2	2	2	2	2	2	2
2	77	2	1	5	120	2	1	#NULL!	2+6	1	2	#NULL!	2	3	25	#NULL!	2	3	3	2	3	#NULL!	#NULL!	#NULL!	2	4	1	2	2	1	2	2	2	2
2	62	2	1	5	15	1	7	1	2+6	2	1	30	2	3	100	50	1	1	3	2	3	3	3	2	1	4	1	1	1	1	1	1	1	2
1	66	1	1	5	312	1	6	1	2	2	2	50	2	3	10	#NULL!	2	3	2	2	#NULL!	3	#NULL!	#NULL!	1	4	#NULL!	1	2	2	2	2	2	1
2	46	2	1	5	3	1	6	3	2	1	2	50	2	3	100	50	1	1	1	2	3	2	3	#NULL!	1	4	2	2	2	2	2	2	2	2
2	66	1	1	5	300	1	1+2	2	2	1	1	80	2	3	100	50	3	1	1	2	3	1	1	#NULL!	1	4	1	1	2	1	1	1	2	2
1	54	1	1	5	1	1	1	3	2	1	2	30	2	3	100	100	1	2	2	2	#NULL!	3	#NULL!	#NULL!	1	4	3	1	2	2	2	2	2	2
1	67	2	1	5	15	2		1	2	1	1	60	2	3	100	90	#NULL!	2	1	2	3	3	#NULL!	#NULL!	1	4	3	3	2	#NULL!	2	2	1	2
1	62	2	1	5	240	2	6	1	2	2	1	70	2	3	40	30	1	2	2	1	3	1	1	#NULL!	1	4	1	3	1	#NULL!	#NULL!	#NULL!	#NULL!	#NULL!
3	46	1	1	5	16	1		3	2	#NULL!	1	20	2	3	5	0	3	1	2	1	1	1	1	#NULL!	2	4	1	2	2	2	2	1	1	2
2	57	1	1	5	12	1	7	2	2	2	2	50	2	3	#NULL!	1	1	3	2	2	3	3	3	#NULL!	1	4	1	2	1	1	#NULL!	1	2	2
2	33	1	1	5	#NULL!	1	7	1	2	1	1	2	2	3	100	10	2	1	2	2	3	2	3	#NULL!	2	4	1	2	2	2	3	2	2	2
2	69	1	1	5	180	1	2	2	2	1	1	70	2	3	100	100	3	2	1	2	3	3	1	#NULL!	1	4	3	1	2	2	2	2	2	2
2	81	1	2	5	48	2	6	3	2	2	1	30	2	3	20	10	1	3	3	2	2	2	3	#NULL!	2	4	1	1	1	2	2	2	2	2
2	81	1	1	5	#NULL!	1	7	3	2	2	2	50	2	3	20	0	1	2	2	2	3	3	3	#NULL!	1	4	2	2	1	1	2	2	2	2
2	63	2	1	5	15	1	1	1	2	1	1	70	2	3	50	30	3	1	2	1	2	1	1	#NULL!	2	4	2	3	1	1	1	2	1	2
2	69	2	#NULL!	5	72	2	2	#NULL!	1+2+3	1	2	100	2	3	100	#NULL!	1	3	2	2	3	3	3	#NULL!	2	4	1	2	2	2	2	2	2	2
2	71	2	1	5	#NULL!	2		1	1	1	2	100	2	3	100	100	1	1	3	2	3	3	2	2	2	4	1	2	1	1	2	1	2	2
1	66	1	1	#NULL!	21	1	1	3	1	1	2	10	2	3	5	0	1	3	2	2	3	2	3	#NULL!	1	1	3	1	2	2	2	2	2	2
2	71	2	1	5	12	1	1	1	1	1	2	80	2	3	25	50	2	3	3	2	3	1	3	#NULL!	1	4	1	3	2	2	2	2	1	2
2	77	2	1	#NULL!	24	2	1	3	1	1	2	50	2	3	70	50	2	1	3	2	3	2	3	#NULL!	1	4	1	2	2	2	2	2	2	2
1	76	1	1	5	8	1	6	1	1	1	2	50	2	3	40	20	3	#NULL!	2	1	3	3	3	#NULL!	2	4	1	2	2	2	2	2	2	2
1	57	1	1	5	9	1	6	3	1	1	2	80	2	3	80	60	1	2	1	2	2	3	1	#NULL!	1	4	3	1	1	2	2	2	2	2
3	75	2	2	5	2	1		2	1	1	2	#NULL!	2	3	100	#NULL!	#NULL!	2	#NULL!	2	#NULL!	2	2	#NULL!	2	4	#NULL!	2	2	2	2	2	2	2
2	51	1	1	5	0.13	2	2	2	1	1	2	60	2	3	100	50	1	3	3	2	3	3	3	2	1	4	2	2	2	2	2	1	2	2
2	39	1	1	1	0.5	1	1	2	1	1	1	50	2	3	100	70	1	3	3	2	2	3	1	#NULL!	1	4	4	1	2	#NULL!	2	1	2	2
3	71	1	1	6	4	2	1	3	1	1	1	1	2	3	50	#NULL!	1	1	2	2	3	3	3	1	1	4	4	1	2	1	2	2	1	2
3	44	1	1	5	#NULL!	1		3	1	1	2	1	2	3	100	#NULL!	1	3	2	2	3	3	3	#NULL!	2	4	1	2	1	1	1	2	2	1
2	54	2	1	5	1	1	2	3	1	1	2	50	2	3	100	50	2	1	3	2	3	2	3	#NULL!	1	4	2	3	2	2	2	1	2	2
3	41	2	1	4	156	2	2	3	1	1	1	80	2	3	100	50	3	3	1	2	3	3	1	#NULL!	1	4	3	2	2	2	2	2	2	2
2	51	1	1	5	4	1	1	3	1	2	2	20	2	3	10	5	1	3	2	2	#NULL!	3	3	#NULL!	1	4	1	2	1	2	2	1	2	2
2	51	1	1	5	0.2	1	1	3	1	2	2	20	2	3	10	5	1	3	2	2	#NULL!	3	3	#NULL!	1	4	1	2	#NULL!	2	2	1	2	2
2	79	2	1	#NULL!	192	2		#NULL!		2	1	50	2	3	#NULL!	#NULL!	3	2	#NULL!	#NULL!	#NULL!	3	#NULL!	#NULL!	#NULL!	#NULL!	#NULL!	#NULL!	#NULL!	#NULL!	#NULL!	#NULL!	#NULL!	#NULL!
3	72	1	1	6	300	2		1	2	1	2	#NULL!	1+3	3	#NULL!	#NULL!	1	1	3	2	3	3	3	#NULL!	1	4	#NULL!	2	1	1	2	2	1	2
2	65	1	1	5	1	1	6	3	6	1	2	30	1	3	20	0	1	3	3	2	3	2	3	#NULL!	1	4	1	2	1	2	2	1	2	2
2	73	1	1	5	300	2	2	3	6	2	2	1	1	3	25	10	2	1	1	2	3	2	1	#NULL!	1	4	1	1	2	2	2	2	1	1
2	71	1	1	5	36	2		3	5	2	2	50	1	3	15	10	1	3	2	2	3	2	3	2	2	4	1	2	2	2	2	2	2	2
2	70	1	1	5	120	1		3	5	1	2	30	1	3	100	0	1	3	3	2	3	3	3	#NULL!	2	4	1	2	2	2	2	2	2	2
2	64	1	1	1	84	2	1+2	3	5	1	2	30	1	3	30	20	1	2	3	2	3	3	3	#NULL!	1	4	3	1	1	2	1	1	2	2
1	14	2	1	5	1	1		3	5	1	2	50	1	3	20	50	3	1	3	2	3	3	3	#NULL!	2	4	1	2	2	2	2	2	2	2
2	74	1	1	5	12	1	4	3	5	1	2	50	1	3	100	80	1	1	2	1	3	2	2	#NULL!	2	4	1	2	1	1	2	2	2	2
1	76	1	1	5	6	2	2	3	4+6	1	1	100	1	3	100	100	4	1	1	2	#NULL!	1	1	#NULL!	1	4	1	2	2	2	2	2	2	1
2	63	2	1	5	96	1	2	#NULL!	4	2	#NULL!	60	1	3	#NULL!	25	#NULL!	3	2	2	3	2	#NULL!	#NULL!	1	4	3	2	2	2	2	#NULL!	2	2
3	70	2	1	2	24	1		3	4	1	2	#NULL!	1	3	25	25	#NULL!	1	2	2	1	3	1	#NULL!	2	4	3	1	1	1	1	2	1	2
2	56	1	1	5	120	1	1	2	4	1	2	100	1	3	100	100	3	3	1	1	3	3	1	#NULL!	1	4	3	1	2	2	2	2	2	2
2	67	2	1	5	84	2	6	3	3	1	1	80	1	3	100	50	3	3	3	2	3	3	1	#NULL!	1	4	1	2	1	2	2	1	1	2
3	72	1	1	1	684	2	7	3	3	1	1	30	1	3	100	30	1	1	2	2	3	2	3	#NULL!	2	4	1	2	2	2	2	2	2	2
3	72	2	3	5	120	1	3	3	2+6	2	2	50	1	3	50	1	3	3	2	2	3	3	3	#NULL!	2	4	3	2	2	2	2	2	2	2
2	71	1	1	5	0.03	1	7	3	2	1	2	100	1	3	100	100	1	3	3	2	3	3	#NULL!	#NULL!	1	4	1	3	2	1	2	2	2	2
2	50	1	1	5	0.07	1	6	3	2	1	2	60	1	3	#NULL!	#NULL!	1	2	3	2	3	3	1	#NULL!	1	4	1	3	2	1	2	2	2	2
2	38	2	1	5	1	1	6	3	2	1	2	3	1	3	10	10	1	3	2	2	3	2	3	#NULL!	1	4	2	2	2	2	2	2	2	2
3	41	1	#NULL!	5	1	1	2	3	2	3	1	40	1	3	50	25	1	1	2	1	3	3	3	#NULL!	2	4	1	2	2	1	2	2	2	2
2	41	2	1	5	12	1	2	3	2	2	1	1	1	3	#NULL!	#NULL!	1	3	3	#NULL!	3	3	#NULL!	#NULL!	#NULL!	4	1	2	1	1	#NULL!	#NULL!	#NULL!	1
2	58	2	1	1	36	1	6	3	2	1	1	40	1	3	100	80	1	3	2	2	3	3	3	#NULL!	1	4	2	3	2	1	#NULL!	1	2	2
3	70	1	1	5	180	1	2	1	2	1	1	50	1	3	100	50	2	2	2	2	3	2	3	#NULL!	2	4	1	2	2	2	2	1	1	1
1	74	1	1	5	36	1	7	1	1	1	2	30	1	3	25	15	1	1	2	2	3	3	3	#NULL!	2	4	1	2	2	2	2	2	2	2
2	44	2	2	5	0.33	#NULL!	2	3	1	1	1	50	1	3	25	30	2	1	1	1	3	3	1	#NULL!	1	4	2	2	2	2	2	1	2	2
2	#NULL!	1	1	5	#NULL!	1	2	3	1	1	1	#NULL!	1	3	#NULL!	#NULL!	1	3	2	2	3	3	3	#NULL!	1	4	1	2	2	2	2	2	2	2
2	#NULL!	1	1	5	24	1	2	3	1	1	1	#NULL!	1	3	#NULL!	#NULL!	1	3	2	2	3	3	3	#NULL!	1	4	1	2	2	2	2	2	2	2
2	#NULL!	1	1	5	24	1	2	3	1	1	1	#NULL!	1	3	#NULL!	#NULL!	1	3	2	2	3	3	3	#NULL!	1	4	1	2	2	2	2	2	2	2
2	20	2	1	5	120	1	6	3	6	2	1	#NULL!		3	25	10	1	2	2	2	2	2	1	2	1	4	2	2	1	1	2	2	2	1
3	62	2	1	5	84	1	2	3	4	1	1	60		3	100	60	3	2	2	1	#NULL!	3	1	#NULL!	1	4	3	1	1	1	2	1	2	2
3	35	2	2	5	#NULL!	#NULL!		3	4	1	2	#NULL!		3	#NULL!	#NULL!	#NULL!	#NULL!	#NULL!	2	3	2	#NULL!	#NULL!	2	4	2	2	2	2	2	2	2	2
1	45	1	1	5	#NULL!	1	1	3	2	1	1	95		3	100	90	2	1	1	1	3	1	1	#NULL!	1	4	3	3	1	2	2	1	2	2
2	80	2	1	1	360	1	2	3	2	2	1	30		3	50	#NULL!	3	2	2	2	3	2	3	#NULL!	1	4	1	1	2	2	2	2	1	2
3	74	2	1	2	12	1	1	3	2	1	2	50		3	100	50	2	1	2	2	3	3	3	#NULL!	1	4	1	2	2	2	2	2	2	2
3	73	1	1	5	7	1	6	3	2	1	1	50		3	50	30	1	1	2	2	3	2	1	#NULL!	2	4	3	3	2	2	2	2	2	2
2	56	2	1	5	#NULL!	1	2	2	2	1	1	#NULL!		3	30	#NULL!	1	3	2	2	#NULL!	#NULL!	1	#NULL!	1	4	2	2	#NULL!	1	2	2	1	2
3	57	2	1	5	84	1	2	2	2	1	1	50		3	100	80	1	1	2	2	3	2	3	#NULL!	1	4	3	1	2	2	1	1	2	2
3	61	2	1	5	8	1	1	#NULL!	1	1	2	40		3	100	0	3	1	2	2	3	2	3	#NULL!	1	4	1	2	2	#NULL!	2	2	2	2
3	87	1	1	5	12	1	2	1	1	1	1	90		3	100	50	1	2	2	1	3	3	1	#NULL!	1	4	3	2	2	2	2	2	#NULL!	2
2	64	2	1	5	#NULL!	#NULL!	6	3		3	2	#NULL!		3	#NULL!	#NULL!	1	2	3	2	3	3	3	#NULL!	1	#NULL!	#NULL!	#NULL!	#NULL!	#NULL!	#NULL!	#NULL!	#NULL!	#NULL!
2	62	1	1	5	48	1	1+5	2	6	3	1	80	4	2+4	75	80	1	3	1	1	3	3	3	#NULL!	1	1	1	3	2	1	1	2	2	2
1	72	2	1	5	#NULL!	2	2	2	4+6	1	1	60	4	2+4	50	80	1	1	1	2	2	1	1	#NULL!	1	4	3	1	2	1	1	1	1	1
1	70	1	1	5	120	2	2	2	5	1	1	100	3	2+4	100	60	2	3	3	2	3	3	3	#NULL!	1	4	2	3	2	2	2	2	2	2
1	42	1	1	5	4	1	2	3	3+6	1	1	90	3	2+4	100	98	3	1	1	2	#NULL!	3	1	#NULL!	2	4	3	2	1	2	1	1	1	2
2	76	2	1	5	24	2	6	1	2	2	1	60	3	2+4	25	#NULL!	1	3	1	2	#NULL!	3	1	#NULL!	1	4	3	1	1	1	2	1	2	2
3	74	1	1	1	60	2	2	2	1	1	2	50	3	2+4	100	50	2	1	1	1	#NULL!	3	1	#NULL!	1	4	3	1	2	2	2	1	2	2
3	28	1	1	1	36	2		2	4	2	#NULL!	50	2+3	2+4	5	5	1	2	1	2	3	3	3	#NULL!	2	4	1	1	2	2	2	2	2	2
2	27	1	1	5	#NULL!	1	6	1	2+6	2	1	80	2+3	2+4	75	50	3	1	3	1	#NULL!	1	1	#NULL!	2	4	1	2	1	2	#NULL!	2	2	2
2	74	2	1	5	72	2		2	3	1	1	80	2	2+4	100	100	2	1	2	2	3	3	1	#NULL!	2	4	1	2	1	2	2	1	2	2
1	69	2	2	5	108	2	2	1	2+6	1	1	100	1+3	2+4	100	100	3	1	3	1	1	1	1	#NULL!	1	4	4	1	#NULL!	1	1	1	1	2
2	49	2	1	5	60	1	1+2	#NULL!	2	2	1	50	1+2+3	2+4	20	10	1	3	3	#NULL!	#NULL!	1	1	#NULL!	1	4	1	2	2	1	2	2	2	2
2	52	2	1	2	0.33	1		#NULL!	2	1	2	30	1+2	2+4	100	30	1	3	2	2	3	3	#NULL!	#NULL!	1	4	1	2	2	2	#NULL!	2	2	2
1	60	2	1	5	48	1	2	3	4	2	1	80	1	2+3+4	80	80	#NULL!	1	3	2	3	1	2	#NULL!	2	4	3	2	1	1	#NULL!	1	1	2
2	68	2	1	2	336	1	2	3	5+6	1	1	50	3	2+3	100	30	1	1	2	2	3	1	1	#NULL!	2	4	3	2	1	1	2	1	1	2
2	72	2	1	5	36	2	2	#NULL!	4	1	2	100	3	2+3	100	50	1	3	2	2	1	1	#NULL!	#NULL!	2	4	2	2	1	1	2	2	1	2
2	62	1	1	5	600	2		3	1	1	2	100	3	2+3	70	70	1	2	3	2	3	1	1	#NULL!	1	4	1	2	2	1	2	2	2	2
2	79	2	1	#NULL!	#NULL!	#NULL!		2		1	1	#NULL!	3	2+3	100	30	2	2	2	2	3	2	1	#NULL!	2	4	1	2	1	2	1	1	2	2
2	63	2	1	#NULL!	120	2	1	3	4	1	2	100	2+3	2+3	100	25	3	2	2	2	3	2	3	#NULL!	1	4	1	2	2	2	2	2	2	2
2	48	2	1	5	36	2	2	2	2	2	1	30	2+3	2+3	20	30	1	2	3	2	3	1	1	#NULL!	2	4	2	1	1	1	1	1	2	1
1	67	2	1	5	240	1	2+6	3	1+2+6	1	2	70	2+3	2+3	100	100	3	2	3	2	3	2	1	#NULL!	1	4	3	1	1	1	1	1	1	1
1	50	2	1	5	180	1	1+2	2	4	1	1	40	2	2+3	100	10	3	3	3	2	2	3	1	#NULL!	1	4	1	2	1	1	2	2	2	2
1	65	1	1	5	24	1	6	1	3	1	2	50	2	2+3	50	50	3	1	2	2	2	3	3	#NULL!	2	4	1	2	2	1	2	1	1	1
3	65	2	1	6	#NULL!	1		3	3	1	2	100	2	2+3	100	80	1	3	3	2	3	3	1	1	1	4	#NULL!	3	2	2	#NULL!	1	2	2
2	68	2	1	5	4	1	6	3	2	1	1	100	2	2+3	100	70	2	3	1	2	3	3	1	#NULL!	#NULL!	4	4	3	1	2	2	2	2	2
3	44	2	1	#NULL!	15	2		3	4	1	1	60	1	2+3	50	20	1	1	3	2	#NULL!	3	#NULL!	#NULL!	1	4	2	2	2	1	#NULL!	1	2	2
2	51	1	1	5	72	1	2	3	2	1	2	70	1	2+3	100	100	2	3	3	2	3	3	1	#NULL!	2	4	1	2	2	2	2	2	2	2
3	50	2	1	5	0.13	1	2+6	2	2	1	2	40	1	2+3	#NULL!	25	1	2	2	2	3	2	#NULL!	#NULL!	2	4	2	3	2	1	2	2	2	1
2	57	1	1	5	1	1	6	3	1	1	1	40	1	2+3	80	20	1	1	3	2	3	2	3	#NULL!	2	4	1	2	2	2	2	2	2	2
1	62	2	1	5	0.3	1	6	3	7	1	1	#NULL!	4	2	100	#NULL!	2	1	2	2	1	3	1	#NULL!	2	4	3	3	1	2	2	2	1	2
2	57	1	1	1	24	1	2	3	6	1	1	90	4	2	60	70	2	3	3	2	3	1	1	#NULL!	1	4	4	1	2	2	2	2	2	2
3	55	1	1	1	24	1	6	3	5	1	2	100	4	2	100	100	3	3	3	2	3	3	3	#NULL!	1	4	4	1	2	1	2	2	1	2
2	34	2	1	1	204	2	1+2	3	5	1	1	30	4	2	70	1	1	3	3	2	3	3	1	#NULL!	1	4	1	2	1	1	1	2	2	2
1	64	2	1	5	180	2		2	4	1	2	50	4	2	50	50	#NULL!	1	3	2	3	2	3	#NULL!	1	4	1	2	2	2	2	2	2	2
2	52	1	1	5	1.5	1	1+4	3	4	1	2	100	4	2	100	100	1	3	3	2	3	2	1	#NULL!	1	4	1	1	2	2	2	2	2	1
1	54	2	1	1	156	2	1+2	3	3	1	1	30	4	2	25	25	3	1	2	2	#NULL!	3	#NULL!	#NULL!	2	4	1	1	2	2	2	1	1	2
2	51	1	1	5	29	1	7	3	2	1	1	80	4	2	100	60	3	1	3	1	3	2	1	2	2	4	1	2	2	2	2	2	2	2
3	56	2	1	5	72	2	1	3	2	1	1	50	4	2	40	20	1	1	2	2	3	3	1	#NULL!	1	4	1	2	1	1	1	2	1	2
2	57	1	1	#NULL!	4	1		3	2	1	2	20	4	2	100	40	1	2	2	2	3	2	3	#NULL!	2	4	1	2	2	2	2	2	2	2
2	71	1	1	2	24	1	7	1	2	1	1	100	4	2	70	80	3	1	1	1	#NULL!	1	1	1	2	3	3	1	2	2	2	2	2	2
2	65	1	1	2	156	2	7	3	2	1	2	99	4	2	100	25	#NULL!	#NULL!	#NULL!	#NULL!	#NULL!	#NULL!	#NULL!	#NULL!	#NULL!	#NULL!	#NULL!	#NULL!	#NULL!	#NULL!	#NULL!	#NULL!	#NULL!	#NULL!
2	64	1	1	#NULL!	48	2	6	3	1	2	1	60	4	2	#NULL!	50	1	3	3	2	3	3	#NULL!	2	1	4	3	2	2	2	2	1	2	2
1	37	1	1	5	20	1	2	3	1	2	1	30	4	2	20	1	3	1	2	2	3	3	1	#NULL!	1	4	1	2	2	2	2	2	2	2
2	86	2	1	2	9	2	2+4	3	6	1	2	100	3	2	100	60	2	1	2	2	3	2	3	2	2	4	5	2	2	2	2	2	1	2
1	56	2	1	5	36	1		3	6	1	2	40	3	2	30	25	3	2	1	2	3	3	3	#NULL!	1	4	3	2	2	2	2	2	2	2
2	70	2	1	#NULL!	240	2		3	6	1	1	50	3	2	100	0	1	1	2	2	3	1	#NULL!	#NULL!	2	4	1	1	2	2	2	1	2	2
2	67	1	1	5	84	2		3	6	1	2	10	3	2	100	20	3	1	2	1	3	3	3	#NULL!	1	4	1	2	2	2	#NULL!	1	2	2
3	76	2	1	5	18	2	6	3	6	1	1	50	3	2	50	20	2	1	3	2	#NULL!	2	#NULL!	#NULL!	#NULL!	#NULL!	#NULL!	#NULL!	#NULL!	#NULL!	#NULL!	#NULL!	#NULL!	#NULL!
2	77	2	1	5	120	2	2	2	6	1	1	80	3	2	100	100	1	1	3	2	1	3	1	#NULL!	1	4	2	3	1	2	2	1	1	1
2	79	1	1	#NULL!	#NULL!	2		#NULL!	5+6	1	#NULL!	50	3	2	100	100	1	3	3	2	#NULL!	3	3	#NULL!	2	4	1	2	2	2	2	2	2	2
1	75	1	1	2	180	2	2	3	5	1	1	70	3	2	50	50	2	3	3	2	3	3	1	#NULL!	1	1	#NULL!	1	1	2	1	1	1	2
2	70	1	1	5	6	1	1	2	5	1	2	70	3	2	100	70	1	1	3	2	1	2	3	#NULL!	1	4	2	1	1	1	1	1	2	2
1	77	1	1	5	120	2	2	3	5	1	1	60	3	2	100	20	2	3	2	2	3	3	1	1	1	4	1	1	2	2	#NULL!	2	2	2
2	55	1	1	5	264	1	5	3	4+6	1	1	30	3	2	100	15	2	3	2	2	3	2	1	#NULL!	1	1	1	2	2	2	2	2	2	2
2	71	1	1	#NULL!	156	1	1	3	4	1	2	85	3	2	60	50	1	2	3	2	3	3	3	#NULL!	1	4	1	2	2	2	#NULL!	2	2	2
2	57	2	1	5	#NULL!	2		3	4	2	2	30	3	2	50	20	1	3	3	2	3	3	1	#NULL!	1	4	1	3	1	1	2	2	2	2
2	55	2	1	5	28	1	2	3	4	1	1	90	3	2	100	#NULL!	#NULL!	#NULL!	#NULL!	2	#NULL!	3	1	#NULL!	2	4	1	3	1	2	2	1	2	2
3	82	1	1	5	324	2	6	3	4	1	2	80	3	2	100	100	4	1	2	2	3	2	3	1	1	4	1	2	2	2	2	2	1	1
3	64	1	3	5	204	2		3	4	1	1	80	3	2	100	100	1	2	2	2	3	2	2	#NULL!	1	4	1	2	2	2	2	2	2	2
2	70	1	1	5	360	1	6	2	3	1	1	80	3	2	80	90	4	1	1	1	1	1	1	#NULL!	2	4	3	1	2	1	2	2	1	1
2	63	2	1	#NULL!	60	1	3	3	3	1	1	100	3	2	100	100	1	1	2	2	3	3	1	#NULL!	1	1	3	1	2	2	1	2	1	2
2	59	1	1	5	72	1	1	3	3	2	1	70	3	2	70	70	3	2	3	2	1	3	1	2	1	1	3	3	2	1	2	2	2	2
2	58	1	1	1	60	2		3	3	1	1	60	3	2	100	5	1	3	3	1	#NULL!	3	1	#NULL!	1	4	1	2	2	2	2	2	2	2
3	68	2	1	5	240	#NULL!	6	3	3	1	2	70	3	2	50	#NULL!	1	1	2	2	3	3	#NULL!	#NULL!	1	4	1	2	2	2	2	1	2	2
1	78	1	2	#NULL!	#NULL!	#NULL!		3	3	1	2	80	3	2	100	80	4	1	2	2	3	2	#NULL!	#NULL!	1	4	1	2	2	2	2	2	2	2
2	70	1	1	2	2	1	2	1	3	1	2	70	3	2	100	100	3	3	1	#NULL!	#NULL!	#NULL!	1	#NULL!	1	4	5	1	2	2	#NULL!	#NULL!	1	1
2	56	1	1	5	60	1	7	3	2+6	1	2	30	3	2	100	20	1	1	2	2	3	3	3	2	2	4	1	2	2	2	2	2	2	2
2	86	2	1	5	480	2	7	1	2	1	2	100	3	2	100	100	4	1	3	2	3	2	3	1	1	4	1	2	2	2	2	2	1	2
3	70	1	1	5	24	1	6	3	2	1	2	7	3	2	100	100	2	1	3	2	3	3	3	#NULL!	1	4	1	2	2	2	2	2	2	2
1	79	2	1	5	60	1		3	2	1	1	70	3	2	75	25	2	1	2	#NULL!	3	3	3	#NULL!	#NULL!	4	1	3	2	#NULL!	2	2	2	2
3	66	2	1	5	120	1	6	3	2	1	1	100	3	2	100	25	2	2	2	2	3	1	3	#NULL!	2	4	1	2	2	2	2	2	2	2
2	59	1	1	5	240	2	4	3	2	1	2	100	3	2	100	30	1	1	2	2	3	2	3	#NULL!	2	4	1	3	1	2	1	1	1	2
3	72	2	1	5	240	2	2	2	2	1	1	60	3	2	100	50	4	2	3	2	3	1	1	#NULL!	1	4	1	2	1	1	2	1	2	2
2	56	2	1	1	4	2		3	2	1	1	50	3	2	50	30	2	1	3	1	3	3	3	#NULL!	2	4	3	2	1	2	2	2	2	2
2	74	1	2	5	12	2	2+5	2	2	1	2	100	3	2	100	50	2	2	2	2	2	3	1	#NULL!	2	4	2	1	1	2	2	1	2	2
2	62	2	1	5	1	1	4	3	2	1	2	100	3	2	100	100	2	2	2	2	3	2	3	1	2	4	1	2	2	2	2	2	2	2
2	62	2	1	5	36	1	4	3	2	1	2	100	3	2	100	100	2	2	2	2	3	2	3	1	2	4	1	2	2	2	2	2	2	2
2	70	2	1	5	648	1	6	3	1	1	2	100	3	2	100	100	1	2	2	2	3	3	3	#NULL!	2	4	1	2	1	2	2	2	2	2
2	63	1	1	5	0.67	#NULL!		3	1	2	2	20	3	2	10	0	1	3	3	2	#NULL!	3	3	#NULL!	2	4	1	2	2	2	2	2	1	2
1	59	1	1	5	240	1	6	3	1	1	2	80	3	2	100	30	2	2	2	2	3	2	3	#NULL!	2	4	3	2	2	2	2	2	2	2
2	70	2	1	5	12	2	6	2	1	1	1	100	3	2	25	25	3	1	1	2	#NULL!	1	1	2	2	4	4	1	2	1	2	1	2	2
2	75	1	1	5	60	2		3	7	1	1	50	2+3	2	100	30	1	3	3	1	3	3	3	#NULL!	1	4	1	2	2	1	2	2	2	2
1	70	2	1	#NULL!	84	2	2	3	6	1	1	100	2+3	2	100	100	3	3	1	2	1	3	1	#NULL!	1	4	2	3	2	2	2	2	2	2
1	62	2	1	5	24	1	2	3	6	1	1	90	2+3	2	90	90	2	3	3	2	3	3	1	#NULL!	1	4	1	2	2	2	2	2	2	2
3	58	2	1	5	#NULL!	1	1+2	3	6	1	1	80	2+3	2	100	1	2	1	2	2	3	3	3	#NULL!	2	4	2	2	1	1	2	1	2	2
2	62	2	1	5	120	1		3	4	1	2	80	2+3	2	100	10	1	1	3	2	3	1	3	#NULL!	1	4	2	1	2	2	2	2	2	2
2	65	2	1	5	#NULL!	1		#NULL!	2	1	2	#NULL!	2+3	2	60	40	1	2	2	1	3	2	1	#NULL!	2	4	3	2	2	2	2	2	2	2
3	78	1	1	5	#NULL!	2	6	3	2	1	1	100	2+3	2	#NULL!	50	1	3	3	2	3	3	3	#NULL!	#NULL!	4	2	2	2	1	2	2	2	2
2	79	1	1	5	1	2	2	#NULL!	1+2+4	1	2	70	2+3	2	100	100	3	3	3	2	3	1	1	#NULL!	1	4	3	3	2	2	2	2	2	2
2	79	1	1	5	22	2	2	#NULL!	1+2+3	1	2	70	2+3	2	100	100	3	3	3	2	3	1	1	#NULL!	1	4	3	3	2	2	2	2	2	2
2	64	2	1	5	17	1		1	1	1	1	100	2+3	2	100	100	4	2	2	2	3	2	3	#NULL!	1	4	5	1	2	1	#NULL!	1	1	2
2	73	2	1	1	#NULL!	2	1	2	1	1	1	100	2+3	2	100	100	2	3	1	2	3	3	2	#NULL!	1	4	3	1	1	2	2	2	2	2
2	49	1	3	#NULL!	0.07	1	6	3	1	1	1	90	2+3	2	#NULL!	#NULL!	1	3	3	2	3	3	#NULL!	#NULL!	1	4	#NULL!	2	2	2	2	2	2	2
2	73	1	1	#NULL!	36	1	1	1	5	2	1	80	2	2	25	25	2	3	3	2	3	3	3	#NULL!	1	3	3	3	2	1	2	2	2	2
3	40	2	1	5	36	2	2	3	5	1	2	100	2	2	100	20	2	2	3	2	3	2	3	#NULL!	1	4	1	2	2	1	2	1	2	2
1	63	1	1	#NULL!	8	1	1	3	5	1	2	80	2	2	90	60	1	3	2	2	2	3	1	#NULL!	1	4	1	1	1	2	2	2	2	2
3	46	1	1	1	0.5	1	6	3	4+6	2	1	40	2	2	30	30	1	3	3	2	3	1	1	#NULL!	2	4	1	2	2	1	2	1	2	1
1	77	2	2	2	504	#NULL!	6	3	4	#NULL!	1	1	2	2	100	50	2	1	3	2	#NULL!	3	1	#NULL!	2	1	3	2	2	1	1	1	1	2
1	51	2	1	1	120	2	2	3	3+6	1	1	80	2	2	100	20	1	3	2	2	3	2	1	#NULL!	1	4	1	2	1	2	1	1	2	2
2	76	2	1	#NULL!	72	2	6	2	3	1	2	80	2	2	100	80	1	1	3	2	2	3	1	#NULL!	1	4	1	3	1	1	2	2	2	1
2	67	1	1	5	4	2	1+2+3	3	2+6	3	1	100	2	2	90	80	3	3	1	2	1	1	1	2	1	4	4	1	1	2	2	1	2	1
2	69	1	1	5	#NULL!	#NULL!	3	2	2	1	1	80	2	2	25	25	2	1	3	2	2	3	#NULL!	#NULL!	1	4	3	1	2	2	2	2	2	2
1	28	2	1	5	1	1	2	3	2	1	1	30	2	2	70	50	3	1	1	2	3	1	1	#NULL!	1	4	#NULL!	1	2	2	2	2	2	2
1	46	2	2	5	21	2		2	2	1	1	30	2	2	90	90	4	1	3	2	3	3	1	#NULL!	1	4	3	1	1	2	1	1	2	2
1	64	2	#NULL!	#NULL!	#NULL!	2	6	3	2	1	2	40	2	2	50	50	1	1	3	2	3	3	3	#NULL!	1	4	1	2	2	2	2	2	2	2
1	62	1	1	5	6	1	1	3	2	1	1	80	2	2	100	50	3	1	2	2	2	3	1	#NULL!	1	4	2	2	2	2	2	2	2	2
2	25	2	1	#NULL!	#NULL!	1	3	2	2	1	1	100	2	2	100	80	1	3	3	2	3	3	1	#NULL!	2	4	2	3	1	2	2	2	2	2
3	68	2	1	5	36	2	2	#NULL!	2	1	1	100	2	2	100	80	1	1	1	2	3	3	#NULL!	#NULL!	2	4	2	2	1	1	2	2	2	2
3	92	1	1	5	72	1	6	3	2	2	1	70	2	2	10	10	3	2	2	2	3	2	1	#NULL!	1	4	1	2	2	2	2	2	2	2
3	78	2	1	5	36	2	2	2	2	1	2	100	2	2	100	100	1	2	1	2	3	3	1	#NULL!	2	4	4	3	2	1	2	2	2	2
2	49	1	2	5	8	1		3	2	2	1	25	2	2	50	20	1	3	3	2	3	2	3	#NULL!	1	4	1	3	2	2	2	2	2	2
2	27	2	1	5	36	1	6	3	2	1	2	40	2	2	30	30	2	3	3	2	3	3	3	#NULL!	1	4	1	3	2	2	2	2	2	2
2	49	1	2	5	8	1	7	3	2	2	1	25	2	2	30	20	1	3	3	2	3	2	3	#NULL!	1	4	1	3	2	2	2	2	2	2
2	62	2	1	5	5	2		3	2	1	2	50	2	2	30	10	1	3	3	2	3	3	3	#NULL!	2	4	1	3	1	1	1	2	2	2
2	62	2	1	5	6	2		3	2	1	2	50	2	2	30	10	1	3	3	2	3	3	3	#NULL!	2	4	1	3	1	1	1	2	2	2
2	61	2	1	1	48	1	6	3	1+6	1	1	70	2	2	25	50	1	1	2	2	2	#NULL!	3	#NULL!	2	4	1	2	2	2	2	2	2	2
2	53	2	1	5	0.03	2	2	1	1	2	1	50	2	2	15	25	2	1	2	2	3	1	1	#NULL!	2	4	2	2	1	2	2	2	2	2
1	68	1	1	5	60	1	1	3	1	#NULL!	#NULL!	80	2	2	80	#NULL!	#NULL!	3	1	2	3	3	1	#NULL!	#NULL!	4	1	2	2	2	#NULL!	2	2	2
3	74	2	1	5	1	1		2	1	1	1	100	2	2	100	100	1	1	1	2	3	1	#NULL!	#NULL!	#NULL!	4	1	2	2	2	2	2	2	2
2	54	1	1	5	1	1	2+6	3	1	1	1	30	2	2	25	15	3	1	3	2	1	1	1	#NULL!	2	4	3	1	2	2	1	1	2	1
2	67	2	1	5	#NULL!	1	1	3	1	1	2	100	2	2	100	100	2	2	2	1	3	3	3	#NULL!	1	4	3	1	2	1	2	1	2	2
1	72	1	1	5	36	2	2	3	5+6	1	2	50	1+3	2	100	50	2	1	2	2	3	2	3	#NULL!	2	4	1	2	2	1	2	2	1	2
3	37	2	1	5	0.23	1	1	3	5+6	2	#NULL!	50	1+3	2	30	50	1	3	3	#NULL!	#NULL!	3	3	#NULL!	1	4	1	2	2	1	1	2	2	2
1	52	1	1	1	3	1	1	3	4	1	2	80	1+3	2	70	80	#NULL!	2	1	2	3	3	1	#NULL!	1	4	3	1	1	1	2	1	1	2
3	79	1	1	5	180	2		2	4	2	1	100	1+3	2	25	30	1	3	2	2	3	3	3	#NULL!	2	4	2	1	1	1	2	1	2	2
2	63	1	1	5	48	2	2	2	3	1	1	80	1+3	2	75	75	1	3	3	2	3	3	#NULL!	#NULL!	1	4	1	2	2	2	2	2	2	2
1	52	2	1	1	1	1	1	3	2	2	1	50	1+3	2	25	40	2	3	3	1	3	3	3	#NULL!	2	4	2	2	1	2	2	1	2	2
1	61	1	1	1	#NULL!	2	7	3	1	1	1	80	1+3	2	100	60	#NULL!	1	3	2	3	3	3	#NULL!	1	4	#NULL!	1	1	2	2	2	2	2
2	50	2	3	5	0.6	1		1	5	1	2	80	1+2	2	100	100	1	2	1	1	1	1	1	2	1	4	1	2	1	2	2	1	2	2
1	69	1	1	5	12	1	6	3	6	1	2	80	1	2	80	80	2	1	3	2	3	3	3	#NULL!	2	4	1	2	2	2	2	2	2	2
1	76	1	1	5	#NULL!	1	7	3	6	1	2	40	1	2	100	0	2	3	3	2	3	3	3	#NULL!	2	4	1	#NULL!	#NULL!	#NULL!	#NULL!	#NULL!	#NULL!	#NULL!
1	57	2	1	#NULL!	264	2	2	3	5+6	1	2	100	1	2	100	80	2	2	3	2	3	2	3	#NULL!	1	4	1	2	1	1	2	1	2	2
1	54	1	1	5	192	1	1	3	5	1	1	70	1	2	100	5	1	2	1	2	3	2	3	#NULL!	1	4	3	2	2	2	1	1	2	2
1	48	1	1	1	60	2		3	5	1	1	70	1	2	100	70	2	1	1	2	3	3	3	#NULL!	1	4	1	2	2	2	2	2	2	2
3	35	1	3	5	48	1	7	3	5	2	1	50	1	2	20	10	2	3	3	1	2	1	1	#NULL!	1	4	3	1	1	1	1	1	2	1
2	64	1	1	5	108	2		1	5	1	1	70	1	2	50	10	1	3	3	2	#NULL!	3	#NULL!	#NULL!	1	4	1	1	2	2	1	2	2	2
1	46	1	1	5	408	1	4	3	5	1	2	70	1	2	100	20	2	2	2	2	3	2	1	#NULL!	1	4	1	2	2	2	1	2	2	2
2	36	2	1	5	228	1	6	3	5	1	1	10	1	2	25	0	1	1	2	2	3	3	3	#NULL!	2	4	1	2	1	2	2	1	1	2
2	59	1	1	5	1	1	6	3	5	1	2	30	1	2	100	100	1	1	2	2	3	3	1	2	1	4	1	1	1	2	2	1	1	2
3	34	1	1	5	0.03	1	6	3	4	1	1	20	1	2	10	10	2	1	2	2	3	3	3	#NULL!	2	4	1	2	2	2	2	2	2	2
3	70	1	1	6	240	2	7	3	4	1	1	30	1	2	30	10	1	1	3	2	3	1	3	#NULL!	1	4	1	2	2	2	2	2	2	2
2	49	1	1	1	#NULL!	2		3	4	1	1	70	1	2	100	40	1	3	3	1	#NULL!	1	1	#NULL!	1	4	1	2	2	2	2	2	2	2
1	63	1	1	5	7	1	6	2	4	1	1	100	1	2	100	100	2	1	3	2	1	3	1	#NULL!	2	1	1	3	2	2	2	2	1	2
1	50	2	1	1	12	2	1	3	4	1	2	70	1	2	100	70	3	1	2	1	3	2	3	#NULL!	1	4	2	2	2	2	2	2	2	2
2	72	1	#NULL!	5	24	1		#NULL!	4	1	1	100	1	2	100	50	2	2	2	2	3	3	3	2	2	4	1	2	2	2	2	2	2	2
3	63	1	1	1	72	1	3	3	4	1	1	10	1	2	10	10	3	1	1	1	3	3	3	#NULL!	1	4	1	2	2	1	1	1	1	2
1	61	1	1	#NULL!	4	2		3	3	#NULL!	1	50	1	2	25	20	2	1	3	1	2	3	#NULL!	#NULL!	2	4	2	1	2	#NULL!	2	2	2	2
3	80	1	1	5	240	2	6	2	3	1	1	60	1	2	100	50	1	1	3	2	1	2	1	#NULL!	1	4	3	2	1	1	2	1	1	2
2	42	2	1	5	#NULL!	2	1	3	3	2	1	60	1	2	10	10	1	3	3	2	3	3	3	#NULL!	1	4	1	2	1	1	2	2	2	2
1	54	2	1	1	14	2	2	3	3	1	1	30	1	2	20	15	3	2	3	2	3	2	1	#NULL!	2	2	1	2	2	2	2	2	2	2
1	41	1	1	#NULL!	1	1		3	3	1	2	80	1	2	100	30	1	3	3	1	3	3	1	#NULL!	2	4	1	2	2	2	2	2	2	2
2	26	2	1	5	24	2	1	3	3	1	2	30	1	2	100	50	1	3	3	2	3	3	3	#NULL!	1	4	2	2	2	1	2	2	2	2
2	62	1	3	1	1	1	2	3	2+6	2	1	10	1	2	20	10	1	1	2	2	2	3	1	#NULL!	2	4	1	2	2	2	2	1	2	2
1	63	1	1	5	24	2		3	2	1	2	20	1	2	100	20	2	1	3	2	3	1	3	#NULL!	1	4	2	1	2	2	2	2	1	2
2	60	1	1	5	2	1		3	2	1	1	50	1	2	50	50	2	1	3	2	3	3	#NULL!	#NULL!	1	4	1	2	2	1	2	2	2	2
2	35	1	1	5	0.47	1		3	2	1	2	80	1	2	50	50	1	3	3	2	3	3	3	2	1	4	1	2	2	2	2	2	2	2
2	25	2	1	5	0.17	#NULL!		3	2	1	1	30	1	2	40	30	1	3	3	2	3	3	3	#NULL!	1	4	3	1	2	1	2	2	2	2
1	44	1	1	5	12	1	1	3	2	1	2	100	1	2	50	50	1	1	2	2	3	2	3	#NULL!	1	4	1	2	2	2	2	2	2	2
2	61	1	1	5	#NULL!	2	6	3	2	2	1	#NULL!	1	2	100	50	1	#NULL!	1	2	2	#NULL!	#NULL!	#NULL!	2	4	1	2	2	2	2	1	#NULL!	2
1	55	1	1	5	60	1	6	3	2	2	1	47	1	2	15	20	2	1	2	2	#NULL!	2	#NULL!	1	2	4	1	3	2	1	1	2	1	2
2	73	1	1	5	36	2	7	3	2	1	2	70	1	2	100	#NULL!	1	3	3	2	3	2	3	#NULL!	1	4	#NULL!	2	1	1	#NULL!	1	2	2
2	26	2	1	1	0.03	1		3	2	1	1	60	1	2	25	1	1	3	3	2	3	3	3	#NULL!	1	4	1	2	1	1	2	2	2	2
3	69	2	1	5	180	2	2	1	2	1	1	60	1	2	80	0	1	1	2	2	3	2	3	1	2	4	1	2	2	1	1	2	2	2
3	49	1	1	5	6	1		3	2	2	1	70	1	2	20	0	2	1	2	2	3	1	3	#NULL!	2	4	1	2	1	2	2	2	2	2
2	71	2	1	5	480	2		3	2	1	1	100	1	2	100	100	2	3	3	2	1	3	1	#NULL!	1	4	1	1	2	1	1	2	1	2
2	45	1	3	5	4	2	1	3	2	1	1	50	1	2	50	30	2	3	2	2	3	3	3	#NULL!	1	4	1	2	2	1	1	2	2	2
2	50	1	1	5	60	1	2	3	2	1	2	80	1	2	100	50	1	3	3	2	3	3	3	#NULL!	1	4	1	3	2	1	2	2	2	2
2	79	2	1	5	#NULL!	2	2+6	3	2	2	1	10	1	2	10	2	1	1	2	#NULL!	#NULL!	1	3	#NULL!	2	4	1	2	1	1	2	2	1	2
2	79	2	1	5	276	2	2	3	2	2	1	10	1	2	10	2	1	1	2	3	#NULL!	1	3	#NULL!	2	4	1	2	1	1	2	2	1	2
2	58	1	1	5	4	1	6	3	1	1	1	100	1	2	100	100	2	3	3	2	3	1	1	#NULL!	1	4	2	3	2	1	2	2	2	2
3	44	1	1	5	0.1	1	7	3	1	1	2	50	1	2	100	50	1	3	2	2	3	2	3	#NULL!	2	4	1	2	2	2	2	2	2	2
2	49	1	1	5	2	1	3	3	1	1	1	80	1	2	80	20	2	3	1	2	3	3	3	#NULL!	1	4	3	1	2	2	2	1	2	2
2	40	1	1	5	0.1	2	2	3	1	1	2	30	1	2	70	40	#NULL!	2	1	2	3	2	1	#NULL!	1	4	3	2	1	2	2	1	2	2
3	63	2	1	5	36	2	1	1	1	1	2	70	1	2	60	50	3	1	2	2	3	3	1	#NULL!	2	4	1	1	2	2	2	2	2	2
2	51	1	1	5	2	1	6	3	1	1	2	10	1	2	25	10	1	3	3	2	3	2	3	#NULL!	1	4	1	2	2	2	2	2	2	2
2	67	1	1	5	96	1	1+2	3	1	1	2	100	1	2	100	100	2	3	3	2	3	3	3	#NULL!	1	4	3	3	2	1	2	2	2	2
2	13	1	1	5	0.33	1	6	3	1	1	2	35	1	2	5	1	1	1	3	2	3	3	3	#NULL!	1	4	1	1	2	2	2	2	2	2
2	13	1	1	5	36	1	6	3	1	1	2	35	1	2	5	1	1	1	3	2	3	3	3	#NULL!	1	4	1	1	2	2	2	2	2	2
3	68	2	1	1	12	2	6	3	6	1	1	100		2	100	100	2	1	1	2	1	2	1	#NULL!	1	4	1	2	2	1	2	2	2	2
2	62	2	1	3	2	1		3	5	1	1	100		2	100	100	1	3	3	2	#NULL!	3	#NULL!	#NULL!	1	4	1	3	2	2	2	2	2	2
2	67	2	1	5	408	2		1	5	1	2	85		2	100	100	4	2	1	2	3	2	3	#NULL!	1	3	3	1	1	2	#NULL!	2	2	2
1	79	1	1	5	132	2	2	3	5	2	1	80		2	25	10	2	3	3	2	3	#NULL!	3	#NULL!	2	4	5	2	2	1	2	2	2	2
3	34	1	1	5	0.33	1		3	5	1	2	70		2	70	70	1	3	2	2	3	3	#NULL!	#NULL!	2	4	1	1	2	1	2	2	2	2
3	65	2	1	#NULL!	6	2		2	5	1	2	30		2	25	#NULL!	1	1	#NULL!	2	3	1	#NULL!	#NULL!	#NULL!	4	#NULL!	2	2	2	2	2	2	2
1	46	2	1	5	#NULL!	2	1	#NULL!	3	1	1	90		2	100	50	1	2	1	1	#NULL!	3	1	#NULL!	1	4	4	1	1	1	2	1	2	2
3	25	2	1	#NULL!	48	2	2	2	3	1	1	70		2	80	70	2	1	2	2	3	3	1	#NULL!	2	4	4	3	1	1	1	2	2	2
2	60	2	#NULL!	5	#NULL!	1		#NULL!	2	#NULL!	2	#NULL!		2	#NULL!	#NULL!	1	#NULL!	#NULL!	#NULL!	#NULL!	3	#NULL!	#NULL!	2	4	#NULL!	#NULL!	2	2	#NULL!	2	#NULL!	2
2	50	2	1	5	#NULL!	1	1	3	2	1	2	90		2	100	100	3	3	2	1	3	2	3	#NULL!	1	4	3	2	2	2	1	2	2	2
3	55	1	1	5	84	2	1	3	2	1	1	50		2	100	80	2	1	3	1	3	3	1	#NULL!	1	4	3	1	2	2	2	1	1	2
3	44	1	1	5	0.5	1		3	2	1	1	70		2	50	50	1	1	3	2	#NULL!	3	3	#NULL!	1	4	1	1	2	2	1	2	2	2
3	77	2	1	5	240	2		#NULL!	2	#NULL!	2	#NULL!		2	50	50	4	1	3	2	3	2	3	#NULL!	1	4	1	1	2	1	2	2	2	2
1	64	2	1	5	5	1	6	3	1	1	1	80		2	100	80	#NULL!	3	2	2	3	1	1	#NULL!	2	4	3	2	1	2	2	2	2	2
3	71	1	#NULL!	5	240	#NULL!	7	3	1	1	2	80		2	100	30	1	1	2	2	3	3	3	#NULL!	1	4	1	2	2	2	2	1	2	2
2	44	2	1	5	0.1	1		3	1	1	2	50		2	100	40	1	1	3	2	3	2	3	2	2	4	1	2	1	1	2	1	2	2
3	74	2	1	1	180	2	7	3	2	1	1	30	2+3	1+4	100	0	1	1	2	2	3	1	1	#NULL!	2	4	4	2	2	1	2	1	1	1
1	46	1	2	2	4	2	1	1	1	1	1	100	2	1+4	100	100	2	2	1	2	3	2	1	#NULL!	1	4	5	1	2	2	2	2	2	2
2	19	2	1	5	96	2		2	5	2	1	80	1+2	1+4	50	50	1	3	2	2	3	2	3	#NULL!	1	3	2	2	2	2	2	2	2	2
2	45	2	1	#NULL!	0.5	#NULL!	1	2	1+6	1	2	100	1+2	1+4	100	100	2	2	2	2	3	3	3	#NULL!	1	4	4	3	1	1	2	1	#NULL!	2
1	70	1	1	1	540	2	2	3	3+6	1	2	90	1	1+4	50	50	4	1	3	#NULL!	3	3	1	#NULL!	1	4	1	1	1	1	2	2	2	2
1	81	1	1	5	20	1	1	1	2	1	2	100	1	1+4	10	90	3	1	1	1	2	1	3	1	1	2	4	1	2	2	2	2	2	2
2	23	2	1	5	0.5	1	2	3	4+6	2	1	80	2+3	1+3+4	70	80	1	3	2	1	3	3	1	#NULL!	1	4	3	3	1	1	2	1	2	2
2	71	1	2	5	4	1	1+6	2	2	1	1	80	2+3	1+3	100	80	2	2	1	2	3	#NULL!	3	2	1	4	3	2	1	1	2	1	1	2
2	68	2	1	5	672	1		3	2+6	1	1	50	1+3	1+3	70	70	1	1	3	2	3	3	3	#NULL!	1	4	1	2	1	2	1	2	2	2
2	68	2	1	5	16	1		3	2+6	1	1	50	1+3	1+3	70	70	1	1	3	2	3	3	3	#NULL!	1	4	1	2	1	2	1	2	2	2
2	52	1	1	5	1	1	1	3	1	1	1	70	1+3	1+3	30	30	1	3	1	2	3	2	1	#NULL!	1	4	2	3	2	2	2	2	2	2
2	44	1	1	5	60	1		3	1	1	1	30	1+3	1+3	100	30	2	3	2	2	3	3	3	#NULL!	1	4	1	2	2	2	2	2	2	2
2	66	1	1	5	60	2		3	6	2	1	100	1+2+3	1+3	30	30	2	1	1	2	3	1	3	#NULL!	2	4	2	2	2	2	2	2	2	2
2	48	2	1	5	48	2	7	3	1	2	1	100	1+2+3	1+2+3+4	100	85	3	3	1	2	2	3	1	#NULL!	1	4	3	1	2	1	2	1	2	2
2	55	2	1	5	36	2	2	3	2	1	2	10	3	1+2	25	20	1	3	3	2	3	3	1	#NULL!	2	4	1	2	2	2	1	2	1	2
2	75	2	1	5	120	#NULL!	1	2	1+2	1	1	100	2+3	1+2	100	100	3	2	1	2	2	2	1	#NULL!	2	2	1	2	1	1	2	2	1	1
3	39	2	1	1	0.03	1		3	7	2	1	20	4	1	80	70	1	1	1	2	3	3	1	#NULL!	2	4	3	2	1	1	2	2	2	2
2	59	1	1	5	0.1	1	6	3	6	1	1	50	4	1	3	3	1	3	3	1	2	1	3	#NULL!	2	4	1	2	2	1	2	2	2	2
1	59	1	1	1	504	1	3	3	5	1	1	75	4	1	20	10	1	1	3	2	3	3	3	#NULL!	1	4	1	2	2	2	2	2	1	2
3	58	2	1	5	12	1	7	3	5	1	1	50	4	1	80	40	3	1	2	2	3	3	#NULL!	#NULL!	1	4	1	2	2	2	1	2	2	2
2	42	2	1	5	120	2	1	#NULL!	5	1	2	100	4	1	100	50	3	1	3	1	3	3	3	#NULL!	1	4	1	2	2	2	2	2	2	2
1	58	1	3	5	240	1	6	3	4+6	1	1	100	4	1	100	50	2	2	1	2	3	3	3	1	1	4	3	1	1	1	2	2	1	1
2	65	1	1	5	10	1	2	1	2	1	2	100	4	1	100	80	1	2	3	2	3	1	1	#NULL!	2	3	2	2	2	2	2	2	2	2
2	51	2	1	5	480	1	6	3	7	1	2	100	3	1	100	100	1	1	2	2	3	2	3	2	2	4	1	2	2	2	2	1	2	2
1	35	2	1	1	6	2	6	1	5+6	1	1	80	3	1	20	60	3	1	3	1	2	3	1	#NULL!	2	4	2	2	1	2	2	1	1	2
2	67	1	1	5	#NULL!	2		3	5	1	2	100	3	1	100	80	3	2	1	2	3	2	3	#NULL!	2	4	2	2	1	2	1	1	#NULL!	2
3	73	2	1	5	300	2	6	#NULL!	5	1	2	100	3	1	100	100	1	2	2	2	3	3	3	#NULL!	2	4	#NULL!	#NULL!	#NULL!	#NULL!	#NULL!	#NULL!	#NULL!	#NULL!
2	59	1	1	5	1	1	4	2	5	1	2	100	3	1	100	50	1	1	2	2	3	2	3	2	1	4	1	2	2	2	2	2	1	2
3	78	1	1	2	60	2	6	3	4	1	1	50	3	1	100	20	1	3	3	2	3	2	1	#NULL!	2	4	2	2	2	1	1	1	1	2
2	53	2	1	1	0.1	2	2	3	3	1	2	70	3	1	100	70	1	1	3	2	3	2	1	#NULL!	2	4	2	3	2	2	2	2	1	2
1	57	1	1	5	12	1	2	2	2	1	1	100	3	1	#NULL!	100	2	1	2	2	1	1	1	#NULL!	1	4	1	2	#NULL!	2	2	#NULL!	2	1
2	77	1	1	5	564	2		#NULL!	1+2+5	1	2	#NULL!	3	1	#NULL!	#NULL!	2	1	3	2	3	3	#NULL!	#NULL!	#NULL!	4	#NULL!	2	2	1	2	2	2	2
2	70	2	1	5	12	2	6	2	1	2	1	50	3	1	25	30	1	1	2	2	3	2	1	2	2	4	3	1	2	1	2	2	1	2
2	65	2	1	2	24	2	2	2	1	1	1	#NULL!	3	1	100	80	3	3	3	2	3	3	1	#NULL!	1	4	4	1	1	2	2	1	#NULL!	2
1	71	2	1	5	12	2	2	2	1	1	2	60	3	1	25	25	2	1	2	2	3	2	1	#NULL!	2	4	2	1	2	1	2	2	2	2
2	73	2	1	5	120	#NULL!		2	3+6	1	2	100	2	1	100	100	2	2	1	2	3	1	1	#NULL!	1	4	4	1	2	1	#NULL!	1	2	2
1	67	1	1	5	34	2	6	3	1	1	1	100	2	1	80	30	3	1	1	2	1	3	3	#NULL!	1	4	1	2	1	1	2	2	2	2
2	82	2	1	2	120	1	6	1	1	1	1	100	2	1	100	100	3	3	1	2	2	3	1	#NULL!	1	1	1	2	2	1	2	2	2	2
2	45	1	1	5	120	1	1+2	3	1	1	2	50	2	1	70	20	2	1	1	2	3	3	1	#NULL!	1	4	3	2	2	1	2	2	2	2
1	65	2	1	2	156	1	2	2	3	1	1	90	1+3	1	100	100	3	3	1	1	1	1	1	#NULL!	1	4	4	1	1	1	1	2	1	2
2	55	2	1	5	120	1	6	3	2	1	1	80	1+3	1	80	80	1	1	1	2	3	3	2	#NULL!	1	4	1	3	2	1	#NULL!	1	1	2
1	44	2	1	1	12	2	7	3	2	1	1	100	1+2+3	1	100	100	3	3	3	2	2	1	1	#NULL!	1	4	5	1	2	1	2	1	2	1
1	80	2	1	1	804	1	3	1	2	2	1	100	1+2+3	1	25	25	4	3	1	1	1	#NULL!	1	#NULL!	1	4	4	1	1	1	1	1	1	1
1	59	1	1	6	60	2	1+2	3	7	1	1	80	1	1	75	75	2	3	2	2	2	3	1	#NULL!	2	4	1	3	1	1	1	1	2	2
2	56	1	1	5	216	1		3	6	2	1	70	1	1	50	30	1	1	2	2	2	3	3	2	2	4	1	2	2	2	2	2	2	2
2	72	1	1	5	360	2	3	3	6	1	2	100	1	1	100	100	2	2	2	2	3	3	1	#NULL!	1	4	2	2	2	2	2	1	2	2
1	50	1	1	#NULL!	4	#NULL!	6	3	6	1	1	60	1	1	90	60	2	1	3	2	3	3	3	#NULL!	2	4	1	2	1	2	2	2	2	2
3	48	1	1	5	12	2	6	3	6	1	1	50	1	1	100	30	2	3	3	1	1	#NULL!	1	#NULL!	2	4	1	2	2	2	2	2	2	2
1	54	1	1	5	6	1	6	3	6	1	2	80	1	1	80	20	3	1	2	1	#NULL!	1	1	#NULL!	1	4	#NULL!	2	1	2	#NULL!	1	2	1
3	66	1	1	5	2	1	7	3	6	1	2	30	1	1	100	40	1	2	2	2	#NULL!	3	3	#NULL!	2	4	1	2	2	2	1	1	1	2
3	21	2	1	#NULL!	0.23	1	2	2	5+6	2	1	40	1	1	30	10	1	1	3	1	2	3	1	#NULL!	2	4	2	2	1	1	2	1	2	2
1	49	1	1	5	24	1		3	5	1	2	100	1	1	100	50	3	1	3	2	3	3	3	#NULL!	1	4	3	1	1	1	2	1	2	2
1	54	1	1	5	6	2	2	3	5	1	1	30	1	1	75	50	2	1	3	2	3	3	3	#NULL!	2	4	1	2	1	2	2	1	2	2
1	37	1	1	#NULL!	1	1	2	3	5	1	1	50	1	1	100	70	2	3	3	2	3	2	1	#NULL!	1	4	3	1	1	1	1	2	2	2
3	45	2	1	4	120	1	2	3	5	1	1	90	1	1	50	90	2	1	3	2	1	3	1	#NULL!	1	4	1	2	1	2	1	1	2	2
1	53	1	1	5	10	1	2	3	4+6	1	2	100	1	1	100	100	2	2	1	2	3	1	1	#NULL!	1	4	5	1	2	2	2	1	2	2
2	60	2	1	5	#NULL!	#NULL!		#NULL!	4	3	#NULL!	#NULL!	1	1	#NULL!	20	1	3	2	1	3	#NULL!	3	#NULL!	2	4	3	2	2	1	#NULL!	2	2	2
2	44	1	1	5	18	2	5	3	4	2	1	75	1	1	25	40	1	2	1	1	3	3	3	#NULL!	1	4	1	2	1	1	2	1	2	2
2	33	1	1	#NULL!	36	1	2	3	3	2	1	30	1	1	1	1	2	3	3	2	3	3	1	#NULL!	2	4	3	3	1	2	2	2	2	2
2	50	2	1	1	480	1	4	3	3	1	1	50	1	1	100	10	1	2	2	2	1	3	#NULL!	#NULL!	1	4	1	2	2	2	2	1	1	2
2	40	2	1	5	84	1	2+6	3	3	1	1	3	1	1	40	40	2	1	3	2	#NULL!	3	1	#NULL!	2	4	1	3	1	2	2	2	2	2
2	48	2	3	5	516	1	6	3	2+6	1	1	50	1	1	50	10	2	2	2	2	3	3	1	#NULL!	2	4	2	1	1	1	2	2	2	1
1	37	2	1	5	5	2	1	3	2	1	1	70	1	1	70	50	1	1	3	2	3	1	1	#NULL!	1	4	3	2	2	2	2	1	1	2
1	60	2	1	5	36	#NULL!	1+2	3	2	#NULL!	#NULL!	100	1	1	10	100	1	3	2	2	#NULL!	1	1	#NULL!	1	4	2	2	2	2	2	2	2	1
2	47	1	1	5	6	1	2	3	2	1	2	1	1	1	100	100	2	3	2	2	3	3	#NULL!	#NULL!	2	4	1	2	2	1	2	2	2	2
3	41	1	1	1	4	2	2	3	2	2	2	3	1	1	20	1	3	3	3	2	3	3	3	#NULL!	2	4	1	2	2	2	2	2	2	2
3	36	2	1	5	0.03	1		3	2	1	2	50	1	1	100	10	1	3	2	2	3	3	1	#NULL!	1	4	1	2	2	2	2	2	2	2
1	45	1	1	5	0.03	1		3	2	1	2	1	1	1	1	1	1	1	3	2	3	3	3	2	1	4	1	2	2	2	1	2	2	2
2	41	2	1	5	72	1	2	3	2	1	1	5	1	1	100	80	2	1	2	2	3	3	1	2	2	4	1	2	1	1	2	2	2	1
3	16	2	1	5	0.1	2	3	3	2	1	2	5	1	1	95	50	1	1	3	2	3	3	3	2	2	4	1	2	2	2	2	2	2	2
2	61	2	1	5	0.23	2		3	1+6	1	2	40	1	1	100	80	1	1	3	2	3	2	1	#NULL!	2	4	1	2	1	2	1	1	2	2
2	32	1	1	5	2	1	1	3	1	1	1	40	1	1	66	33	1	3	2	2	3	3	1	2	1	4	4	2	1	1	2	2	2	2
1	44	1	1	1	96	1	1	3	1	1	2	60	1	1	100	50	3	1	2	2	3	2	3	#NULL!	1	4	3	2	1	1	2	1	1	2
2	52	1	1	5	#NULL!	1	7	3	1	1	2	20	1	1	50	20	1	2	3	2	3	3	3	2	2	4	1	2	2	2	2	2	2	2
2	38	1	1	5	120	1	3	3	1	1	2	50	1	1	50	25	3	3	3	2	3	2	3	#NULL!	1	4	3	3	2	2	2	1	2	2
1	45	2	1	5	6	1	2	1	1	1	2	#NULL!	1	1	20	10	1	2	2	2	3	3	3	#NULL!	2	4	1	2	2	2	2	2	2	2
3	58	2	1	1	60	2	1	3	1	1	2	50	1	1	50	30	3	1	1	2	3	2	1	#NULL!	1	4	1	2	2	2	2	2	1	2
3	42	1	1	5	8	1	6	3	1	1	1	20	1	1	90	15	1	1	2	2	3	3	1	#NULL!	1	4	1	2	1	2	2	2	2	2
2	46	1	1	5	1	2		3	1	2	2	20	1	1	20	10	1	2	3	2	3	3	1	#NULL!	2	4	1	2	1	2	2	2	2	2
2	46	1	1	5	4	2		3	1	2	2	20	1	1	20	10	1	2	3	2	3	3	1	#NULL!	2	4	1	2	1	2	2	2	2	2
1	52	2	1	1	14	1	2	3	6	1	1	80		1	70	40	2	1	3	1	1	3	1	#NULL!	2	4	3	2	1	2	1	2	2	1
3	43	1	1	5	#NULL!	2	5	3	4	1	2	100		1	100	100	2	1	#NULL!	1	3	3	1	#NULL!	2	4	1	3	2	2	#NULL!	1	2	1
3	81	1	2	5	120	2		#NULL!	2+6	1	1	#NULL!		1	25	50	1	1	2	2	2	1	#NULL!	#NULL!	2	4	#NULL!	1	2	2	2	2	2	2
1	79	1	1	6	24	1	2+5	1	1	1	1	#NULL!		1	#NULL!	#NULL!	1	2	2	2	3	3	#NULL!	#NULL!	#NULL!	#NULL!	#NULL!	2	2	2	2	1	2	2
2	63	1	2	5	1	1	1	3	3	1	2	50	4		100	10	1	3	3	2	3	2	3	#NULL!	1	4	1	2	2	2	2	2	2	2
1	78	2	1	5	12	1	6	3	2	1	1	#NULL!	3		75	#NULL!	1	2	3	2	3	3	3	#NULL!	#NULL!	4	#NULL!	3	1	#NULL!	#NULL!	#NULL!	#NULL!	2
1	77	2	2	5	204	1	1	1	1	1	2	50	3		#NULL!	#NULL!	#NULL!	#NULL!	#NULL!	#NULL!	#NULL!	#NULL!	#NULL!	#NULL!	#NULL!	#NULL!	3	2	2	2	2	2	2	2
2	89	1	3	5	#NULL!	#NULL!		#NULL!	2	#NULL!	#NULL!	#NULL!	2		#NULL!	#NULL!	3	#NULL!	#NULL!	#NULL!	2	1	#NULL!	#NULL!	#NULL!	4	1	#NULL!	1	1	#NULL!	#NULL!	#NULL!	#NULL!
1	68	1	1	5	84	1		3	1	1	2	100	2		#NULL!	#NULL!	#NULL!	#NULL!	#NULL!	#NULL!	#NULL!	#NULL!	#NULL!	#NULL!	#NULL!	#NULL!	5	1	1	1	2	2	2	2
1	63	1	2	1	24	2	2	1	1	2	1	100	2		#NULL!	#NULL!	#NULL!	#NULL!	#NULL!	#NULL!	#NULL!	#NULL!	#NULL!	#NULL!	#NULL!	#NULL!	5	2	2	1	1	2	2	2
2	68	2	1	5	0.03	1	1	3	1	1	2	5	2		30	1	1	3	3	#NULL!	#NULL!	3	3	#NULL!	1	4	1	2	2	2	2	2	2	2
3	82	2	3	5	#NULL!	2	2	2		1	1	#NULL!	1+3		100	50	1	1	2	2	3	3	1	#NULL!	1	4	1	2	2	#NULL!	2	2	#NULL!	2
3	81	2	1	5	#NULL!	#NULL!		1	1	2	1	1	1		#NULL!	#NULL!	#NULL!	#NULL!	#NULL!	#NULL!	#NULL!	#NULL!	#NULL!	#NULL!	#NULL!	#NULL!	1	2	2	1	2	2	2	2
1	74	2	3	1	300	1		3	6	#NULL!	1	80			#NULL!	#NULL!	#NULL!	#NULL!	#NULL!	#NULL!	#NULL!	#NULL!	#NULL!	#NULL!	#NULL!	#NULL!	1	1	1	2	2	1	1	2
1	66	1	2	5	5	1	6	3	4	1	2	1			#NULL!	#NULL!	#NULL!	#NULL!	#NULL!	#NULL!	#NULL!	#NULL!	#NULL!	#NULL!	#NULL!	#NULL!	#NULL!	1	2	1	2	2	2	2
2	63	2	1	#NULL!	600	#NULL!		#NULL!	4	2	1	#NULL!			25	25	1	3	3	#NULL!	#NULL!	3	#NULL!	#NULL!	1	4	#NULL!	3	1	1	2	1	#NULL!	2
1	71	2	1	5	#NULL!	#NULL!		3	2	1	1	100			100	100	2	2	1	1	#NULL!	3	1	#NULL!	1	4	4	3	1	1	1	1	2	1
2	62	1	1	5	84	2	1	3	2	1	1	#NULL!			100	#NULL!	#NULL!	3	1	2	2	1	1	#NULL!	1	1	1	3	2	1	#NULL!	1	1	2
2	57	1	1	#NULL!	6	#NULL!	3	3	2	1	2	1			#NULL!	#NULL!	#NULL!	#NULL!	#NULL!	#NULL!	#NULL!	#NULL!	#NULL!	#NULL!	#NULL!	#NULL!	#NULL!	#NULL!	#NULL!	#NULL!	#NULL!	#NULL!	#NULL!	#NULL!
2	63	2	1	#NULL!	2	1		3	2	#NULL!	2	#NULL!			10	#NULL!	1	3	2	2	3	#NULL!	#NULL!	#NULL!	2	4	#NULL!	2	2	2	2	2	2	2
3	80	2	1	5	0.67	1	2	2	2	#NULL!	1	100			#NULL!	#NULL!	#NULL!	#NULL!	3	2	2	2	3	#NULL!	2	4	1	2	2	2	2	2	2	2
1	53	1	1	5	20	1	2	2	2	1	1	0			#NULL!	#NULL!	#NULL!	#NULL!	#NULL!	#NULL!	#NULL!	#NULL!	#NULL!	#NULL!	#NULL!	#NULL!	#NULL!	#NULL!	#NULL!	#NULL!	#NULL!	#NULL!	#NULL!	#NULL!
2	79	2	1	5	1	1	2	2	2	2	2	1			#NULL!	#NULL!	#NULL!	#NULL!	#NULL!	#NULL!	#NULL!	#NULL!	#NULL!	#NULL!	#NULL!	#NULL!	#NULL!	#NULL!	#NULL!	#NULL!	#NULL!	#NULL!	#NULL!	#NULL!
2	87	2	2	5	#NULL!	#NULL!		3		#NULL!	#NULL!	#NULL!			#NULL!	#NULL!	1	2	2	2	#NULL!	2	#NULL!	#NULL!	1	4	1	2	2	1	2	2	2	2
2	77	2	1	5	#NULL!	#NULL!		#NULL!		#NULL!	#NULL!	#NULL!			#NULL!	#NULL!	1	#NULL!	2	#NULL!	3	2	#NULL!	#NULL!	1	4	1	2	2	1	1	2	1	2
